# Supplementary material for: Calcium-activated 14-3-3 proteins as a molecular switch in salt stress tolerance
Source: Nat Commun. 2019 Mar 13;10:1199. doi: 10.1038/s41467-019-09181-2 (PMC6416337; doi:10.1038/s41467-019-09181-2)
Supplement: Supplementary file 4 — Supplementary Data 1 [file 41467_2019_9181_MOESM4_ESM.xlsx]

## Sheet: Sheet1
Accession number	Protein description	Percolator score	MW	Matched queries	Matched peptides
IPI00525790	SOS2 CBL-interacting serine/threonine-protein kinase 24	8806	50603	282	67
IPI00543293	HSC70-1 Heat shock cognate 70 kDa protein 1	3361	71313	94	31
IPI00536803	NIT1 Nitrilase 1	3213	38128	104	32
IPI00543340	AT3G09440 Heat shock cognate 70 kDa protein 3	2531	71103	81	27
IPI00538379	AT5G11710 Clathrin interactor EPSIN 1	2486	60597	47	16
IPI00518637	AT5G35200 Putative clathrin assembly protein At5g35200	2264	61141	72	22
IPI00523903	AT5G02490 Heat shock cognate 70 kDa protein 2	2109	71342	63	21
IPI00518163	RCA Isoform Short of Ribulose bisphosphate carboxylase/oxygenase activase, chloroplastic	2000	49069	47	19
IPI00524550	HSP70 Heat shock cognate 70 kDa protein 4	1947	71057	61	20
IPI00528129	NPC4 NPC4 (NONSPECIFIC PHOSPHOLIPASE C4); hydrolase, acting on ester bonds / phospholipase C	1895	60685	71	26
IPI00542919	AT1G19480 F18O14.25	1890	145435	43	18
IPI00542721	CAT3 AT1G20620 protein	1888	56926	58	17
IPI00657532	CAT3 CAT3 (CATALASE 3); catalase	1676	43921	45	13
IPI00548618	AT1G07930;AT1G07940;AT5G60390;AT1G07920 Elongation factor 1-alpha	1634	107107	68	30
IPI00525776	PB ATP synthase subunit beta, chloroplastic	1606	53900	40	19
IPI00542809	NIT3 Nitrilase 3	1604	37998	34	10
IPI00520474	RABE1b Elongation factor Tu, chloroplastic	1495	51598	41	17
IPI00526247	BIP2 Luminal-binding protein 2	1478	73516	43	23
IPI00522684	BIP1 Luminal-binding protein 1	1430	73584	43	23
IPI00524611	ACT7 Actin-7	1355	41709	42	17
IPI00527494	GAPC1 Glyceraldehyde-3-phosphate dehydrogenase, cytosolic	1344	36891	27	14
IPI00518090	GAPC2 GAPC2 (GLYCERALDEHYDE-3-PHOSPHATE DEHYDROGENASE C2); NAD or NADH binding / binding / catalytic/ glyceraldehyde-3-phosphate dehydrogenase (phosphorylating)/ glyceraldehyde-3-phosphate dehydrogenase	1296	36890	26	14
IPI00537303	GAPA Glyceraldehyde-3-phosphate dehydrogenase A, chloroplastic	1195	42463	33	17
IPI00520882	AT3G08590 Probable 2,3-bisphosphoglycerate-independent phosphoglycerate mutase 2	1186	60726	38	23
IPI00538077	AT4G29270 acid phosphatase class B family protein	1141	28728	30	14
IPI00525561	TGG2 Isoform 1 of Myrosinase 2	1138	62692	28	16
IPI00535114	RBCL Ribulose bisphosphate carboxylase large chain	1130	52922	51	27
IPI00544582	GAPA-2 Glyceraldehyde 3-phosphate dehydrogenase A subunit 2	1087	42820	29	16
IPI00543798	AT1G57720 Probable elongation factor 1-gamma 2	1080	46370	31	19
IPI00524040	ACT8 Actin-8	1047	41836	37	15
IPI00520226	TUA6 Tubulin alpha-6 chain	1037	49506	24	11
IPI00536454	PSAT Phosphoserine aminotransferase, chloroplastic	1015	47329	26	13
IPI00547933	TUA4;TUA2 Tubulin alpha-2/alpha-4 chain	1015	49509	24	11
IPI00534812	AT5G39570 Uncharacterized protein At5g39570	993	43500	23	7
IPI00542675	CCR2 Isoform 1 of Glycine-rich RNA-binding protein 7	926	16880	21	10
IPI00525001	TUB2;TUB3 Tubulin beta-2/beta-3 chain	922	50701	32	19
IPI00516284	AT1G09640 Probable elongation factor 1-gamma 1	915	46631	29	15
IPI00532664	AT4G10320 isoleucyl-tRNA synthetase, putative / isoleucine--tRNA ligase, putative	876	135399	24	16
IPI00538017	ACT11 Actin-11	820	41648	31	14
IPI00545413	TUB7 Tubulin beta-7 chain	814	50714	28	17
IPI00516743	TUB5 Tubulin beta-5 chain	784	50310	27	20
IPI00545934	TUB6 Tubulin beta-6 chain	773	50553	26	16
IPI00542050	TUB4 Tubulin beta-4 chain	772	49791	27	17
IPI00535704	ACT12 Actin-12	765	41768	31	14
IPI00535216	LHCB5 Chlorophyll a-b binding protein CP26, chloroplastic	745	30138	20	13
IPI00525237	CPN60A RuBisCO large subunit-binding protein subunit alpha, chloroplastic	719	62034	16	13
IPI00544292	CPN60B RuBisCO large subunit-binding protein subunit beta, chloroplastic	718	63770	20	14
IPI00543641	VLN3 Villin-3	706	106401	17	14
IPI00517335	LOS1 Elongation factor EF-2	671	94185	17	15
IPI00517960	NIT2 Nitrilase 2	633	37130	20	14
IPI00537473	PTAC4 Probable membrane-associated 30 kDa protein, chloroplastic	628	36370	11	7
IPI00545525	ATGWD3 Phosphoglucan, water dikinase, chloroplastic	627	131241	14	14
IPI00521816	AT5G26710 F21E10.12 protein	619	82015	23	17
IPI00527972	MAT3 S-adenosylmethionine synthase 3	619	42471	23	13
IPI00547812	XTH7 Probable xyloglucan endotransglucosylase/hydrolase protein 7	594	33659	15	8
IPI00534589	ERMO2 Protein transport protein Sec24-like At3g07100	565	113887	16	14
IPI00527854	PLDALPHA1 Phospholipase D alpha 1	554	91790	15	13
IPI00524653	GGT1 GGT1 (GLUTAMATE:GLYOXYLATE AMINOTRANSFERASE); L-alanine:2-oxoglutarate aminotransferase/ glycine:2-oxoglutarate aminotransferase	549	53267	14	10
IPI00534136	AT5G20890 chaperonin, putative	535	57250	12	9
IPI00529620	P5CS1 Delta-1-pyrroline-5-carboxylate synthase A	518	77654	13	10
IPI00522086	TGG1 Isoform 2 of Myrosinase 1	517	51448	14	8
IPI00540632	ATPA ATP synthase subunit alpha, chloroplastic	513	55294	16	9
IPI00533295	GRF1 14-3-3-like protein GF14 chi	512	29913	15	9
IPI00548138	AT2G17630 phosphoserine aminotransferase, putative	511	46604	18	12
IPI00538733	AT2G40660 tRNA-binding region domain-containing protein	511	42062	11	9
IPI00525540	PTAC17 PTAC17	498	49457	11	8
IPI00541079	EMB2753 EMB2753 (EMBRYO DEFECTIVE 2753); binding	495	102082	11	10
IPI00540216	CAC3 Acetyl-coenzyme A carboxylase carboxyl transferase subunit alpha, chloroplastic	494	85253	9	8
IPI00527450	AT5G64110 Peroxidase 70	478	36115	8	6
IPI00530767	EIF4A1 Eukaryotic initiation factor 4A-1	478	46675	17	13
IPI00522023	EIF4A-2 Eukaryotic initiation factor 4A-2	477	46733	16	12
IPI00546571	PME3 Pectinesterase/pectinesterase inhibitor 3	473	64216	14	9
IPI00530288	AT5G06850 C2 domain-containing protein	470	90945	17	13
IPI00516654	BGAL1 Beta-galactosidase 1	467	93598	14	9
IPI00533497	PYK10 Beta-glucosidase 23	467	59683	15	10
IPI00541405	SVB unknown protein	464	18395	9	2
IPI00529143	TUA3;TUA5 Tubulin alpha-3/alpha-5 chain	453	49622	14	7
IPI00536966	MTO3 S-adenosylmethionine synthase 4	452	42769	18	11
IPI00526030	AT4G14160 Sec23/Sec24 protein transport family protein	444	85224	8	8
IPI00519855	AT1G71080 unknown protein	440	34811	10	5
IPI00519778	AT3G52990 pyruvate kinase, putative	440	57459	10	7
IPI00522985	AGO1 Isoform 1 of Protein argonaute 1	436	116118	13	13
IPI00541680	GAPB Glyceraldehyde-3-phosphate dehydrogenase B, chloroplastic	434	47630	18	15
IPI00518769	GF14 PHI 14-3-3-like protein GF14 phi	434	30175	12	8
IPI00517681	AT1G17100 SOUL heme-binding family protein	429	25372	7	4
IPI00537614	GRP2 GRP2 (GLYCINE RICH PROTEIN 2); double-stranded DNA binding / mRNA binding / nucleic acid binding / single-stranded DNA binding	427	19141	8	3
IPI00529348	SAM-2 S-adenosylmethionine synthase 2	426	43228	17	9
IPI00530401	PPC2 Phosphoenolpyruvate carboxylase 2	425	109684	10	9
IPI00517861	AT3G52930 fructose-bisphosphate aldolase, putative	424	38516	11	9
IPI00520641	CAT2 Catalase-2	418	56895	16	10
IPI00528268	BXL1 Beta-D-xylosidase 1	418	83471	10	9
IPI00524577	AT5G20290 40S ribosomal protein S8-1	415	24978	9	6
IPI00539231	AT2G37660 Uncharacterized protein At2g37660, chloroplastic	414	34858	9	8
IPI00525727	SHM1 Serine hydroxymethyltransferase, mitochondrial	405	57364	12	10
IPI00524207	ENOC Cytosolic enolase 3	398	51567	12	9
IPI00540685	TIC110 TIC110	397	112051	9	9
IPI00546467	VAR2 ATP-dependent zinc metalloprotease FTSH 2, chloroplastic	397	74111	8	7
IPI00541694	PPC1 Phosphoenolpyruvate carboxylase 1	396	110217	9	8
IPI00529314	RPN1A 26S proteasome non-ATPase regulatory subunit 2 1A	389	98082	11	9
IPI00517001	RPT5A 26S protease regulatory subunit 6A homolog A	389	47450	10	9
IPI00538278	AT1G11860 Aminomethyltransferase, mitochondrial	388	44417	10	8
IPI00533566	HSP60 Chaperonin CPN60, mitochondrial	386	61242	13	13
IPI00530035	AT3G03960 chaperonin, putative	383	58902	10	10
IPI00516775	AT2G47330 DEAD-box ATP-dependent RNA helicase 24	374	82999	11	9
IPI00521485	AT3G58510 DEAD-box ATP-dependent RNA helicase 11	372	65985	9	6
IPI00537910	BGLU44 Beta-glucosidase 44	364	58946	11	9
IPI00523681	SIP4 CBL-interacting serine/threonine-protein kinase 11	363	48986	14	9
IPI00530126	AT3G18190 chaperonin, putative	361	57739	9	9
IPI00527125	ATRSP41 ATRSP41; RNA binding / nucleic acid binding / nucleotide binding	357	41344	14	7
IPI00541557	KAS I Isoform 1 of 3-oxoacyl-[acyl-carrier-protein] synthase I, chloroplastic	356	50381	8	6
IPI00518464	CA1 Isoform 3 of Carbonic anhydrase, chloroplastic	351	29485	7	6
IPI00522163	PDIL1-1 Protein disulfide isomerase-like 1-1	351	55567	13	10
IPI00521845	MTHSC70-2 MTHSC70-2 (MITOCHONDRIAL HSP70 2); ATP binding	350	72946	12	10
IPI00531026	AT1G30230 Elongation factor 1-delta 1	346	25117	7	7
IPI00522141	VLN4 Villin-4	343	109259	13	10
IPI00536062	GSTF8 Glutathione S-transferase 6, chloroplastic	338	29213	8	7
IPI00518744	SKS6 SKS6 (SKU5-SIMILAR 6); pectinesterase	336	60540	9	8
IPI00539517	UNE5 Protein disulfide-isomerase like 2-1	332	39472	14	11
IPI00538901	AMY3 AMY3 (ALPHA-AMYLASE-LIKE 3); alpha-amylase	327	99780	9	9
IPI00548978	ATPRX Q Peroxiredoxin Q, chloroplastic	326	23663	10	8
IPI00523587	CA2 Carbonic anhydrase 2, chloroplastic	325	28326	8	8
IPI00528597	AT2G45810 DEAD-box ATP-dependent RNA helicase 6	323	60383	7	4
IPI00542391	ADG1 Glucose-1-phosphate adenylyltransferase small subunit, chloroplastic	323	56615	5	3
IPI00530877	AT5G02240 Uncharacterized protein At5g02240	319	27086	7	6
IPI00516781	AT1G33590 Putative uncharacterized protein T1E4.3	317	55543	7	4
IPI00535976	CLPC1 Chaperone protein ClpC1, chloroplastic	314	103388	10	10
IPI00522440	ATMS1 5-methyltetrahydropteroyltriglutamate--homocysteine methyltransferase	313	84304	11	10
IPI00525905	NSP1 Nitrile-specifier protein 1	310	51638	9	7
IPI00536753	PUR ALPHA-1 Isoform 2 of Transcription factor Pur-alpha 1	305	32082	6	6
IPI00520251	VLN2 Villin-2	303	107776	9	8
IPI00532189	LHCA3 Photosystem I light harvesting complex gene 3	303	29163	9	5
IPI00538915	AT3G13930 Dihydrolipoyllysine-residue acetyltransferase component 2 of pyruvate dehydrogenase complex, mitochondrial	302	58431	9	8
IPI00539260	TPP2 TPP2 (TRIPEPTIDYL PEPTIDASE II); tripeptidyl-peptidase	302	152273	13	13
IPI00539020	RBCS1A Ribulose bisphosphate carboxylase small chain 1A, chloroplastic	300	20203	6	5
IPI00533630	AT3G58610 Ketol-acid reductoisomerase, chloroplastic	299	63772	6	6
IPI00523017	RBP45B RNA-binding protein 45 (RBP45), putative	299	33409	7	3
IPI00536287	APX1 L-ascorbate peroxidase 1, cytosolic	295	27544	6	5
IPI00544808	AT3G08530 clathrin heavy chain, putative	293	193148	9	9
IPI00517332	Tudor2 tudor domain-containing protein / nuclease family protein	292	107675	7	7
IPI00528207	NADP-ME2 ATNADP-ME2 (NADP-malic enzyme 2); malate dehydrogenase (oxaloacetate-decarboxylating) (NADP+)/ malic enzyme/ oxidoreductase, acting on NADH or NADPH, NAD or NADP as acceptor	292	64372	6	6
IPI00534852	GS2 Glutamine synthetase, chloroplastic/mitochondrial	291	47381	12	7
IPI00517524	GRF2 14-3-3-like protein GF14 omega	291	29144	14	8
IPI00534849	PMDH2 Malate dehydrogenase, glyoxysomal	291	37346	7	5
IPI00536292	F9L1.7 protein	289	91755	10	10
IPI00530988	EDA9 EDA9 (embryo sac development arrest 9); ATP binding	288	63286	10	9
IPI00518961	CPHSC70-2EAT SHOCK PROTEIN 70-2 CPHSC70-2EAT SHOCK PROTEIN 70-2 (CHLOROPLAST HEAT SHOCK PROTEIN 70-2); ATP binding / unfolded protein binding	288	76950	12	11
IPI00527705	CAB3;CAB2 Chlorophyll a-b binding protein 2, chloroplastic	285	28209	11	7
IPI00542179	FBR12 Eukaryotic translation initiation factor 5A-2	285	17129	8	7
IPI00526256	AT3G55410 2-oxoglutarate dehydrogenase E1 component, putative / oxoglutarate decarboxylase, putative / alpha-ketoglutaric dehydrogenase, putative	284	115091	10	8
IPI00543481	GDH2 Glutamate dehydrogenase 2	284	44671	7	7
IPI00537053	AT2G27710 60S acidic ribosomal protein P2-2	282	11437	4	3
IPI00522460	TROL Uncharacterized protein At4g01050, chloroplastic	282	49357	5	3
IPI00548522	LOX2 Lipoxygenase 2, chloroplastic	280	101982	9	8
IPI00537413	AT1G71500 Rieske (2Fe-2S) domain-containing protein	280	31708	5	5
IPI00528088	AT4G24780 Probable pectate lyase 18	280	44985	4	4
IPI00531614	MDAR6 Isoform 1 of Monodehydroascorbate reductase, chloroplastic	276	53269	7	7
IPI00520908	CAT1 Catalase-1	273	56726	12	6
IPI00536025	GLDP1 Glycine dehydrogenase [decarboxylating] 2, mitochondrial	272	112853	15	14
IPI00516802	CAC2 Biotin carboxylase, chloroplastic	270	58350	5	5
IPI00538191	AT2G32730 26S proteasome regulatory subunit, putative	269	108909	7	6
IPI00539225	GLU1 Isoform 1 of Ferredoxin-dependent glutamate synthase 1, chloroplastic	265	179807	9	9
IPI00537037	ERF1-2 Eukaryotic peptide chain release factor subunit 1-2	264	48911	7	6
IPI00520505	HSP60-2 Chaperonin CPN60-like 1, mitochondrial	264	61939	10	10
IPI00537112	HSP81-2 Heat shock protein 90-2	264	80014	7	7
IPI00521974	BGLU18 Beta-glucosidase 18	264	60421	7	5
IPI00545250	AT1G33120;PGY2 60S ribosomal protein L9-1	258	22004	6	6
IPI00523994	HPR HPR; glycerate dehydrogenase/ poly(U) binding	252	42221	7	6
IPI00528647	AT5G19510 Elongation factor 1-beta 2	247	24186	8	6
IPI00547255	AGD2 LL-diaminopimelate aminotransferase, chloroplastic	245	50364	5	5
IPI00516381	AT3G29410 Terpenoid synthase 25	245	70180	4	4
IPI00546240	ASP2 Aspartate aminotransferase, cytoplasmic isozyme 1	244	44239	9	9
IPI00528285	EMB2719 Probable 26S proteasome non-ATPase regulatory subunit 3a	242	55548	5	5
IPI00546779	AT3G20820 leucine-rich repeat family protein	241	39837	7	7
IPI00518081	CR88 CR88; ATP binding	240	88202	6	6
IPI00541759	IDH1 Isocitrate dehydrogenase [NAD] regulatory subunit 1, mitochondrial	239	39602	4	4
IPI00538115	GRF3 14-3-3-like protein GF14 psi	238	28588	9	7
IPI00534241	IMPA-2 IMPA-2 (IMPORTIN ALPHA ISOFORM 2); binding / protein transporter	236	58870	5	5
IPI00537578	MAM1 Methylthioalkylmalate synthase 1, chloroplastic	236	55091	7	6
IPI00539263	2-Cys Prx B 2-Cys peroxiredoxin BAS1-like, chloroplastic	235	29761	7	6
IPI00521885	AT3G11830 chaperonin, putative	235	59739	9	8
IPI00532609	AT1G34030;PFL;RPS18C 40S ribosomal protein S18	234	17534	5	4
IPI00529020	AT4G02930 Elongation factor Tu, mitochondrial	233	49379	6	5
IPI00521186	AT5G38430 Ribulose bisphosphate carboxylase small chain 1B, chloroplastic	233	20273	6	5
IPI00531992	ACAT2 Isoform 1 of Acetyl-CoA acetyltransferase, cytosolic 1	232	41385	7	7
IPI00539833	FTSZ2-1 Cell division protein ftsZ homolog 2-1, chloroplastic	231	50690	4	4
IPI00518189	sks5 sks5 (SKU5 Similar 5); copper ion binding / oxidoreductase	226	60003	7	6
IPI00537480	AT5G23400 disease resistance family protein / LRR family protein	224	63978	8	8
IPI00524115	CT-BMY Beta-amylase 3, chloroplastic	223	61314	7	6
IPI00527964	AT3G02530 TCP-1 chaperonin-like protein	222	59372	5	5
IPI00539302	PAP26 Bifunctional purple acid phosphatase 26	218	54975	5	5
IPI00539817	AGP31 AGP31	218	38464	6	5
IPI00527602	TCP-1 T-complex protein 1 subunit alpha	218	59192	6	6
IPI00526535	AT3G11630 2-Cys peroxiredoxin BAS1, chloroplastic	216	29074	8	6
IPI00526310	LOS2 Bifunctional enolase 2/transcriptional activator	216	47689	5	5
IPI00523477	AT5G38420 Ribulose bisphosphate carboxylase small chain 2B, chloroplastic	216	20337	6	5
IPI00536399	GRF7 14-3-3-like protein GF14 nu	216	29806	8	6
IPI00516234	AT5G08690 ATP synthase subunit beta-2, mitochondrial	214	59676	8	5
IPI00518864	AT1G04410 Malate dehydrogenase, cytoplasmic 1	214	35548	6	4
IPI00542239	P5CS2 Delta-1-pyrroline-5-carboxylate synthase B	211	78822	6	6
IPI00540246	AT2G37220 Ribonucleoprotein At2g37220, chloroplastic	211	30699	4	4
IPI00520007	FUM1 Fumarate hydratase 1, mitochondrial	208	52966	5	5
IPI00518373	ARFA1F ADP-ribosylation factor A1F	208	20610	7	4
IPI00544081	ATJ3 Chaperone protein dnaJ 3	205	46415	5	4
IPI00535149	GSTF2 Glutathione S-transferase PM24	205	24114	7	6
IPI00535850	PAB8 PAB8 (POLY(A) BINDING PROTEIN 8); RNA binding / translation initiation factor	204	72733	5	4
IPI00530995	PETC Isoform 2 of Cytochrome b6-f complex iron-sulfur subunit, chloroplastic	204	22518	4	3
IPI00532556	BTR1L BTR1L (BINDING TO TOMV RNA 1L (LONG FORM)); nucleic acid binding / single-stranded RNA binding	203	33800	6	4
IPI00530807	ACCD Acetyl-coenzyme A carboxylase carboxyl transferase subunit beta, chloroplastic	203	55600	7	7
IPI00524194	LHCB6 Light harvesting complex photosystem II subunit 6	203	27505	7	7
IPI00539195	FTSH8 ATP-dependent zinc metalloprotease FTSH 8, chloroplastic	203	73153	6	5
IPI00528107	CAD1 Glutathione gamma-glutamylcysteinyltransferase 1	200	54439	4	2
IPI00538321	APG1 APG1 (ALBINO OR PALE GREEN MUTANT 1); 2-methyl-6-phytyl-1,4-benzoquinone methyltransferase/ S-adenosylmethionine-dependent methyltransferase/ methyltransferase	198	37903	3	3
IPI00530400	CaS Calcium sensing receptor, chloroplastic	197	41260	6	4
IPI00533598	AT2G41840 40S ribosomal protein S2-3	195	30859	7	5
IPI00527220	ELF5A-3 Eukaryotic translation initiation factor 5A-3	194	17197	5	4
IPI00527713	MEE58 Adenosylhomocysteinase 1	192	53344	7	6
IPI00528839	XTH4 Xyloglucan endotransglucosylase/hydrolase protein 4	190	34269	4	3
IPI00520888	OVA5 OVA5 (OVULE ABORTION 5); ATP binding / aminoacyl-tRNA ligase/ lysine-tRNA ligase/ nucleic acid binding / nucleotide binding	190	67545	4	4
IPI00545953	CXIP2 Monothiol glutaredoxin-S16, chloroplastic	190	32186	5	4
IPI00527751	VIK F16A14.22	189	50140	8	8
IPI00527903	AT3G44690 unknown protein	188	137875	5	3
IPI00533552	SDH1-1 Succinate dehydrogenase [ubiquinone] flavoprotein subunit 1, mitochondrial	186	69612	5	5
IPI00521681	XW6 40S ribosomal protein S2-1	186	30722	6	4
IPI00547367	BBC1 60S ribosomal protein L13-1	186	23752	3	2
IPI00521495	AT5G07090 40S ribosomal protein S4-2	186	29855	5	3
IPI00529189	NAI2 NAI2	185	84965	6	6
IPI00542449	AT4G23820 glycoside hydrolase family 28 protein / polygalacturonase (pectinase) family protein	185	48605	4	2
IPI00549147	LTA2 LTA2; dihydrolipoyllysine-residue acetyltransferase	184	50049	3	3
IPI00522536	CSR1 Acetolactate synthase, chloroplastic	184	72539	6	6
IPI00519886	D-CDES T1N15.3	183	45304	3	3
IPI00529722	AT5G60980 nuclear transport factor 2 (NTF2) family protein / RNA recognition motif (RRM)-containing protein	183	49514	4	3
IPI00521545	CCoAOMT1 Probable caffeoyl-CoA O-methyltransferase At4g34050	182	29137	6	4
IPI00521214	NDPK1 NDPK1; ATP binding / nucleoside diphosphate kinase	179	18802	4	4
IPI00544143	PTB3 Polypyrimidine tract-binding protein homolog 3	178	48203	5	4
IPI00536892	AT2G36460 fructose-bisphosphate aldolase, putative	177	38363	7	6
IPI00530940	PAB4 PAB4 (POLY(A) BINDING PROTEIN 4); RNA binding / translation initiation factor	177	71607	4	4
IPI00535798	AT5G13430 ubiquinol-cytochrome C reductase iron-sulfur subunit, mitochondrial, putative / Rieske iron-sulfur protein, putative	177	29589	5	4
IPI00760344	AT5G11200;AT5G11170 Isoform 1 of DEAD-box ATP-dependent RNA helicase 15	176	48307	6	6
IPI00529975	PSBB Photosystem II CP47 chlorophyll apoprotein	176	56001	3	2
IPI00530621	DHAR1 Isoform 1 of Glutathione S-transferase DHAR1, mitochondrial	175	23626	6	5
IPI00544857	NIA2 Nitrate reductase [NADH] 2	175	102778	7	7
IPI00542269	LHCB4.2 Isoform 1 of Chlorophyll a-b binding protein CP29.2, chloroplastic	175	31174	6	6
IPI00529233	NQR NQR; binding / catalytic/ oxidoreductase/ zinc ion binding	173	67901	4	4
IPI00548726	AT3G61240 DEAD-box ATP-dependent RNA helicase 12	173	56739	7	4
IPI00537940	AT4G20980 Eukaryotic translation initiation factor 3 subunit D	173	66683	3	2
IPI00521950	GLB1 Nitrogen regulatory protein P-II homolog	172	21262	3	3
IPI00546691	AAC1 ADP,ATP carrier protein 1, mitochondrial	172	41449	8	5
IPI00535877	PSAF Photosystem I reaction center subunit III, chloroplastic	170	24158	5	3
IPI00531108	RH8 DEAD-box ATP-dependent RNA helicase 8	170	57651	4	3
IPI00521127	GUS2 Heparanase-like protein 1	170	60212	3	3
IPI00536776	RPN12a 26S proteasome non-ATPase regulatory subunit RPN12A	167	30687	4	4
IPI00536101	AT3G08030 unknown protein	166	39041	8	7
IPI00545229	OPR3 12-oxophytodienoate reductase 3	166	42664	4	4
IPI00538502	MAB1 Pyruvate dehydrogenase E1 component subunit beta, mitochondrial	164	39151	3	3
IPI00541709	AT1G27090 glycine-rich protein	164	45990	4	4
IPI00545939	AT2G42520 DEAD-box ATP-dependent RNA helicase 37	162	67585	6	4
IPI00538864	RPS6 40S ribosomal protein S6-1	161	28350	4	2
IPI00533865	AT4G24800 Putative uncharacterized protein F6I7.10	161	104848	3	3
IPI00537257	AT1G15730 PRLI-interacting factor L, putative	160	50227	3	3
IPI00544310	AT1G70770 unknown protein	160	66823	5	5
IPI00516457	GRP2B Glycine-rich protein 2b	160	19065	3	2
IPI00530094	RD21 Cysteine proteinase RD21a	160	50933	6	4
IPI00530001	GRF5 14-3-3-like protein GF14 upsilon	159	30163	8	7
IPI00547045	ESM1 GDSL esterase/lipase ESM1	158	44032	2	2
IPI00523489	AT1G21440 mutase family protein	157	36284	2	2
IPI00548072	AT5G47210 nuclear RNA-binding protein, putative	157	37977	6	6
IPI00523164	ADK2 Adenosine kinase 2	156	37822	3	3
IPI00516646	CSP41A Uncharacterized protein At3g63140, chloroplastic	156	43903	4	4
IPI00522157	PGR5-LIKE A Isoform 1 of PGR5-like protein 1A, chloroplastic	156	35698	3	3
IPI00542443	RPN10 26S proteasome non-ATPase regulatory subunit 4	155	40732	4	3
IPI00519551	T25N20.17	155	89592	4	4
IPI00537691	AT4G34450 Coatomer subunit gamma	154	98429	4	4
IPI00542361	mtHsc70-1 mtHsc70-1 (mitochondrial heat shock protein 70-1); ATP binding	154	73030	8	7
IPI00524723	DRP3B Isoform 1 of Dynamin-related protein 3B	153	86590	5	5
IPI00544672	EIF3A Eukaryotic translation initiation factor 3 subunit A	152	114229	5	5
IPI00533612	AT3G52960 Peroxiredoxin-2E, chloroplastic	152	24669	4	3
IPI00548616	PSBQ-2 Oxygen-evolving enhancer protein 3-2, chloroplastic	151	24628	4	4
IPI00534524	AT5G08570 pyruvate kinase, putative	151	54941	2	2
IPI00533075	AT2G23390 unknown protein	150	54275	5	3
IPI00520638	AT1G32470 Probable glycine cleavage system H protein 2, mitochondrial	150	17886	4	2
IPI00516350	PRK Phosphoribulokinase, chloroplastic	149	44436	6	5
IPI00516649	- Translation initiation factor 3-like protein	148	48615	5	5
IPI00528499	AT2G31810 acetolactate synthase small subunit, putative	148	51381	4	4
IPI00534442	GAD2 Glutamate decarboxylase 2	147	56105	4	4
IPI00518907	UREG UREG (UREASE ACCESSORY PROTEIN G); ATP binding / metal ion binding / nickel ion binding / nucleotide binding	147	30064	4	4
IPI00523900	KTI1 trypsin and protease inhibitor family protein / Kunitz family protein	146	23778	3	3
IPI00524816	ATARCA Isoform 1 of Guanine nucleotide-binding protein subunit beta-like protein A	146	35725	4	4
IPI00539067	AT5G39320 Probable UDP-glucose 6-dehydrogenase 2	146	53063	4	4
IPI00547953	IDH-VI Isocitrate dehydrogenase [NAD] catalytic subunit 6, mitochondrial	146	40550	3	3
IPI00545949	AT3G48990 AMP-dependent synthetase and ligase family protein	146	55510	5	5
IPI00538173	TPX1 Peroxiredoxin-2B	145	17417	4	2
IPI00541098	CEF Protein transport protein Sec24-like CEF	145	117721	6	6
IPI00517529	AT4G02450 T14P8.5	145	27925	3	3
IPI00517953	EMB2296 60S ribosomal protein L8-1	144	27842	4	3
IPI00519790	J2 Chaperone protein dnaJ 2	142	46409	4	4
IPI00526682	GLDP2 Glycine dehydrogenase [decarboxylating] 1, mitochondrial	142	113703	8	8
IPI00532582	PSBQA Isoform 2 of Oxygen-evolving enhancer protein 3-1, chloroplastic	141	23781	4	4
IPI00532410	AT3G15000 Uncharacterized protein At3g15000, mitochondrial	141	42843	3	2
IPI00539108	PDIL2-3 Protein disulfide-isomerase 2-3	141	47724	3	3
IPI00539739	PMEAMT Phosphoethanolamine N-methyltransferase 2	140	53984	3	3
IPI00547772	XIK XIK; motor/ protein binding	139	174942	3	3
IPI00544875	MTHFR1 Isoform 1 of Methylenetetrahydrofolate reductase 1	139	66246	4	4
IPI00536659	IDH2 Isoform 2 of Isocitrate dehydrogenase [NAD] regulatory subunit 2, mitochondrial	139	39124	3	3
IPI00534358	FSD1 Superoxide dismutase [Fe], chloroplastic	139	23776	3	3
IPI00530201	IDH-V Isocitrate dehydrogenase [NAD] catalytic subunit 5, mitochondrial	138	40599	3	3
IPI00526884	AT5G67630 DNA helicase, putative	138	52081	4	4
IPI00546934	PSBA Photosystem Q(B) protein	138	38911	3	3
IPI00544214	AT2G01250 60S ribosomal protein L7-2	138	28153	5	5
IPI00519030	ALB1 Magnesium-chelatase subunit chlD, chloroplastic	138	83232	5	5
IPI00527576	AT4G28730 Glutaredoxin-C5, chloroplastic	137	18802	2	1
IPI00530466	BGAL9 Beta-galactosidase 9	137	99135	3	3
IPI00527583	GR-RBP2 Glycine-rich RNA-binding protein 2, mitochondrial	137	15693	3	3
IPI00517194	AT3G14100 oligouridylate-binding protein, putative	137	47059	3	2
IPI00528096	AT2G27720 60S acidic ribosomal protein P2-1	137	11445	2	2
IPI00520920	SAR2 GTP-binding protein SAR1A	137	22016	4	3
IPI00548101	CRB Uncharacterized protein At1g09340, chloroplastic	136	42593	6	6
IPI00545262	AT3G29360 Probable UDP-glucose 6-dehydrogenase 1	136	53139	6	6
IPI00545279	BOU Mitochondrial carnitine/acylcarnitine carrier-like protein	136	31003	2	2
IPI00548766	RPT1A 26S protease regulatory subunit 7 homolog A	136	47773	5	4
IPI00518050	AT2G43090 Aconitase/3-isopropylmalate dehydratase protein	134	26773	3	3
IPI00540708	SEX4 SEX4 (STARCH-EXCESS 4); polysaccharide binding / protein tyrosine/serine/threonine phosphatase	134	42599	3	3
IPI00548576	TSB1 Tryptophan synthase beta chain 1, chloroplastic	134	50894	3	3
IPI00537665	MAML-4 2-isopropylmalate synthase 1, chloroplastic	134	68633	3	3
IPI00542743	GLP5 Germin-like protein subfamily 2 member 1	133	21598	4	3
IPI00528534	AT3G14420 Isoform 1 of Peroxisomal (S)-2-hydroxy-acid oxidase GLO1	132	40316	7	7
IPI00528259	AT4G24750 unknown protein	132	32094	2	2
IPI00523831	ERF1-3 Eukaryotic peptide chain release factor subunit 1-3	132	48977	5	5
IPI00546400	MAPR2 Probable steroid-binding protein 3	132	11024	7	5
IPI00527089	SAHH2 Adenosylhomocysteinase 2	131	53125	4	4
IPI00523512	AT5G59950 RNA and export factor-binding protein, putative	131	25740	2	2
IPI00546385	RPE RPE; catalytic/ ribulose-phosphate 3-epimerase	131	29990	3	3
IPI00544570	AT3G23660 Sec23/Sec24 protein transport family protein	130	83993	4	4
IPI00535929	LHCB2.1 Photosystem II light harvesting complex gene 2.1	130	28631	7	4
IPI00549013	PORB Protochlorophyllide reductase B, chloroplastic	130	43332	3	3
IPI00516728	GAPCP-1 GAPCP-1 (GLYCERALDEHYDE-3-PHOSPHATE DEHYDROGENASE OF PLASTID 1); NAD or NADH binding / binding / catalytic/ glyceraldehyde-3-phosphate dehydrogenase (phosphorylating)/ glyceraldehyde-3-phosphate dehydrogenase	129	44803	3	3
IPI00519014	EMB2107 EMB2107	127	50805	3	3
IPI00536436	ATPF ATP synthase subunit b, chloroplastic	126	21044	4	4
IPI00534282	CDEF1 GDSL esterase/lipase At4g30140	126	37447	2	2
IPI00520108	TPL Protein TOPLESS	126	124220	4	3
IPI00538615	RPS5B 40S ribosomal protein S5-1	126	22976	5	5
IPI00533658	CP29 Isoform 2 of 29 kDa ribonucleoprotein, chloroplastic	126	35222	4	3
IPI00522202	AT1G18540 60S ribosomal protein L6-1	126	26136	6	3
IPI00519475	ACLB-1 ATP-citrate synthase beta chain protein 1	125	65772	3	3
IPI00516766	PHT3;1 mitochondrial phosphate transporter	125	40064	6	5
IPI00519732	AT5G12940 leucine-rich repeat family protein	125	39927	4	4
IPI00547978	AT1G52730 transducin family protein / WD-40 repeat family protein	125	37731	3	3
IPI00527488	VCS VCS (VARICOSE); nucleotide binding / protein homodimerization	125	145630	3	3
IPI00542059	AT2G31610 40S ribosomal protein S3-1	125	27502	3	3
IPI00525191	AT5G12470 unknown protein	124	41297	5	5
IPI00535440	GSTL3 In2-1 protein, putative	124	27073	3	2
IPI00546092	DRP3A Isoform 1 of Dynamin-related protein 3A	123	89571	4	4
IPI00530192	CHY1 Isoform 1 of 3-hydroxyisobutyryl-CoA hydrolase 1	123	42047	3	3
IPI00521837	AT1G01300 aspartyl protease family protein	122	52142	2	2
IPI00521831	DHS1 Phospho-2-dehydro-3-deoxyheptonate aldolase 1, chloroplastic	122	57942	3	3
IPI00518748	NFD4 NFD4	122	64020	2	2
IPI00544942	LPD1 LPD1 (LIPOAMIDE DEHYDROGENASE 1); dihydrolipoyl dehydrogenase	122	60719	4	4
IPI00531983	AT4G23670 major latex protein-related / MLP-related	121	17507	5	4
IPI00520602	ALDH12A1 Delta-1-pyrroline-5-carboxylate dehydrogenase 12A1, mitochondrial	121	61734	3	3
IPI00532894	AT5G58390 Peroxidase 67	120	34686	3	3
IPI00518426	AT3G14415 Peroxisomal (S)-2-hydroxy-acid oxidase GLO2	120	40281	6	6
IPI00532023	ASP3 Aspartate aminotransferase, chloroplastic	120	48923	5	5
IPI00538125	GSTF9 ATGSTF9 (GLUTATHIONE S-TRANSFERASE PHI 9); copper ion binding / glutathione binding / glutathione peroxidase/ glutathione transferase	120	24131	4	4
IPI00524294	ASN2 ASN2 (ASPARAGINE SYNTHETASE 2); asparagine synthase	119	65117	2	2
IPI00521110	CYSB Isoform 1 of Cysteine proteinase inhibitor 6	119	26278	3	2
IPI00520773	ROC3 Peptidyl-prolyl cis-trans isomerase CYP19-1	119	18480	2	2
IPI00524812	DIS1 Actin-related protein 3	118	47630	2	2
IPI00532735	AT5G26360 chaperonin, putative	117	60301	3	3
IPI00546269	RPS5A 40S ribosomal protein S5-2	117	22907	5	5
IPI00524841	AT1G13930 unknown protein	116	16154	3	3
IPI00543772	FLR1 FLR1; enzyme inhibitor/ transcription factor binding	116	35785	3	3
IPI00523226	AT3G52150 Putative uncharacterized protein F4F15.260	116	59745	1	1
IPI00534845	ATPE ATP synthase epsilon chain, chloroplastic	116	14490	2	2
IPI00535490	PGK1 Phosphoglycerate kinase 1, chloroplastic	116	50081	2	2
IPI00538427	AT5G23540 26S proteasome non-ATPase regulatory subunit 14	115	34332	4	4
IPI00518946	AT3G60770 40S ribosomal protein S13-1	115	17085	4	4
IPI00538972	Putative uncharacterized protein dl3810w	115	63070	3	3
IPI00521179	AT4G24550 clathrin adaptor complexes medium subunit family protein	115	50914	3	3
IPI00540464	EMB3003 F12K21.24	115	48490	3	3
IPI00516813	LHCA1 Chlorophyll a-b binding protein 6, chloroplastic	115	25979	4	4
IPI00539804	ATM1 ATM1 (ARABIDOPSIS THALIANA MYOSIN 1); motor	115	131047	4	4
IPI00537274	AT2G22170 lipid-associated family protein	115	20117	2	2
IPI00543693	scpl25 Serine carboxypeptidase-like 25	114	53367	4	4
IPI00523187	LHCA4 Chlorophyll a-b binding protein 4, chloroplastic	114	27716	6	4
IPI00520982	AT4G24820 Probable 26S proteasome non-ATPase regulatory subunit 6	114	44254	4	3
IPI00524936	PRL1 Protein pleiotropic regulatory locus 1	114	53975	2	2
IPI00548029	AT4G30020 subtilase family protein	113	87449	3	3
IPI00528026	AT2G44120 60S ribosomal protein L7	113	28502	4	4
IPI00531091	Putative uncharacterized protein	113	108073	4	4
IPI00538977	CPSRP54 Signal recognition particle 54 kDa protein, chloroplastic	112	61193	2	1
IPI00527019	AT2G18980 Peroxidase 16	112	35809	3	3
IPI00517979	UBP13 Ubiquitin carboxyl-terminal hydrolase 13	112	130567	4	4
IPI00528537	AT5g18170/MRG7_13	112	36608	3	3
IPI00537564	RPT3 26S protease regulatory subunit 6B homolog	112	45723	6	5
IPI00518334	sks4 sks4 (SKU5 Similar 4); copper ion binding / oxidoreductase	111	60418	3	2
IPI00545621	RSW3 RSW3 (RADIAL SWELLING 3); glucosidase/ hydrolase, hydrolyzing O-glycosyl compounds	111	104209	3	3
IPI00540742	PSBP-1 Isoform 1 of Oxygen-evolving enhancer protein 2-1, chloroplastic	110	28078	4	4
IPI00535742	AT5G62350 invertase/pectin methylesterase inhibitor family protein / DC 1.2 homolog	110	22165	3	3
IPI00544829	AT5G43100 aspartyl protease family protein	110	70251	2	2
IPI00529692	APX4 Thylakoid lumenal 29 kDa protein, chloroplastic	110	37911	3	3
IPI00525835	GRF8 Isoform 1 of 14-3-3-like protein GF14 kappa	110	28011	5	4
IPI00517716	ATB~ ALPHA Serine/threonine protein phosphatase 2A 57 kDa regulatory subunit B~ alpha isoform	110	57499	3	2
IPI00521820	TIF3B1 Eukaryotic translation initiation factor 3 subunit B	110	81824	4	4
IPI00529076	AT1G12000 F12F1.13 protein	109	62390	1	1
IPI00547139	AT4G35250 vestitone reductase-related	109	43696	4	4
IPI00522340	AT2G40290 eukaryotic translation initiation factor 2 subunit 1, putative / eIF-2A, putative / eIF-2-alpha, putative	109	27663	2	2
IPI00524759	GER3 Germin-like protein subfamily 3 member 3	109	21822	2	2
IPI00524343	MDH Malate dehydrogenase, chloroplastic	109	42379	4	4
IPI00542715	LHCB4.1 Chlorophyll a-b binding protein CP29.1, chloroplastic	109	31120	4	4
IPI00537782	AT3G60750 Transketolase-like protein	109	81424	3	3
IPI00536091	AT1G22410 2-dehydro-3-deoxyphosphoheptonate aldolase, putative / 3-deoxy-D-arabino-heptulosonate 7-phosphate synthase, putative / DAHP synthetase, putative	107	58290	3	3
IPI00546896	PKT3 3-ketoacyl-CoA thiolase 2, peroxisomal	107	48548	4	4
IPI00540826	AT4G32640 Protein transport protein Sec24-like At4g32640	107	116247	5	5
IPI00527574	AT3G21140 FMN binding	106	42825	2	2
IPI00520433	AT3G23600 dienelactone hydrolase family protein	106	25845	2	2
IPI00543374	SBP1 Selenium-binding protein 1	105	54023	3	3
IPI00548350	AT4G26530 fructose-bisphosphate aldolase, putative	105	38270	3	3
IPI00541866	mMDH2 Malate dehydrogenase 2, mitochondrial	105	35853	4	4
IPI00521029	AT1G36050 unknown protein	105	55447	3	3
IPI00517629	APE1 APE1	104	31417	3	3
IPI00524564	PDIL1-3 Isoform 1 of Protein disulfide isomerase-like 1-3	104	64172	3	3
IPI00524493	GRF10 Isoform 2 of 14-3-3-like protein GF14 epsilon	104	28882	5	4
IPI00534820	AT3G17020 universal stress protein (USP) family protein	103	17764	2	2
IPI00524855	AT2G41800 unknown protein	103	40345	2	2
IPI00545659	PHOS34 universal stress protein (USP) family protein	103	28089	6	6
IPI00526602	ARD1 1,2-dihydroxy-3-keto-5-methylthiopentene dioxygenase 2	103	22574	2	2
IPI00531568	AT2G10940 protease inhibitor/seed storage/lipid transfer protein (LTP) family protein	101	29629	3	2
IPI00522268	AT2G27730 Uncharacterized protein At2g27730, mitochondrial	101	11940	2	1
IPI00545226	AIM1 Peroxisomal fatty acid beta-oxidation multifunctional protein AIM1	101	77809	3	2
IPI00529373	PR4 Hevein-like protein	100	22922	2	1
IPI00518990	AT3G02200 proteasome family protein	100	46755	1	1
IPI00541396	AT5G24490 Similarity to ribosomal protein 30S subunit	98	41490	3	2
IPI00520738	GPX1 Phospholipid hydroperoxide glutathione peroxidase 1, chloroplastic	97	25999	3	3
IPI00535633	GLX2-4 Isoform 2 of Probable hydroxyacylglutathione hydrolase 2, chloroplast	97	36474	2	2
IPI00527538	AT5G15490 UDP-glucose 6-dehydrogenase, putative	97	53083	5	5
IPI00533493	PTB2 Polypyrimidine tract-binding protein homolog 2	97	46854	1	1
IPI00526482	AT1G03230 extracellular dermal glycoprotein, putative / EDGP, putative	97	46119	2	2
IPI00541147	AT3G58140 Phenylalanyl-tRNA synthetase, chloroplastic/mitochondrial	97	49221	4	4
IPI00516429	AT4G32460 unknown protein	97	39793	3	3
IPI00528559	Putative uncharacterized protein AT4g00830	96	57896	2	2
IPI00528572	PSBR Photosystem II 10 kDa polypeptide, chloroplastic	96	14577	1	1
IPI00522382	BGLU34 Myrosinase 4	96	57506	2	2
IPI00547075	BGLU16 Isoform 1 of Beta-glucosidase 16	96	58006	2	2
IPI00528538	PMEPCRA Pectinesterase/pectinesterase inhibitor 18	96	61648	3	3
IPI00531702	TCTP Translationally-controlled tumor protein homolog	96	18898	4	3
IPI00537023	APL1 Glucose-1-phosphate adenylyltransferase large subunit 1, chloroplastic	96	57638	3	3
IPI00539444	AIR3 AIR3; serine-type endopeptidase	96	82822	4	4
IPI00539157	AT4G25550 protein binding	95	22815	2	2
IPI00525302	ATPC1 ATP synthase gamma chain 1, chloroplastic	95	40886	5	4
IPI00532008	AT3G11510 40S ribosomal protein S14-2	95	16263	3	3
IPI00531713	AT5G55070 Dihydrolipoyllysine-residue succinyltransferase component of 2-oxoglutarate dehydrogenase complex 1, mitochondrial	95	50102	1	1
IPI00544363	RD19 Cysteine proteinase RD19a	94	40393	2	2
IPI00532440	PSAE-1 Photosystem I reaction center subunit IV A, chloroplastic	94	14958	2	2
IPI00525288	AT2G21530 forkhead-associated domain-containing protein / FHA domain-containing protein	94	22662	2	2
IPI00532749	DBR1 Lariat debranching enzyme	94	48145	1	1
IPI00527615	AT2G33845 DNA-binding protein-related	94	20110	4	3
IPI00531671	SAG24 60S ribosomal protein L10-3	93	24913	2	2
IPI00544444	GYRA Probable DNA gyrase subunit A, chloroplastic/mitochondrial	93	104472	1	1
IPI00545955	AT5G41670 6-phosphogluconate dehydrogenase family protein	93	53284	2	2
IPI00541441	AT5G66390 Peroxidase 72	93	37403	2	2
IPI00549006	DET3 V-type proton ATPase subunit C	93	42593	3	3
IPI00540205	SKP1 SKP1-like protein 1A	93	17846	2	2
IPI00527415	VMA10 V-type proton ATPase subunit G1	92	12389	1	1
IPI00525144	BAM2 Beta-amylase 2, chloroplastic	92	61359	4	4
IPI00520872	AT3G04840 40S ribosomal protein S3a-1	92	29832	3	2
IPI00530973	COX6B Cytochrome c oxidase subunit 6b-1	92	21182	4	4
IPI00523104	TRX3 Thioredoxin H3	91	13101	2	2
IPI00523493	AT5G43960 nuclear transport factor 2 (NTF2) family protein / RNA recognition motif (RRM)-containing protein	91	50091	3	3
IPI00532524	AT2G20420 Succinyl-CoA ligase [ADP-forming] subunit beta, mitochondrial	90	45317	1	1
IPI00532806	mtLPD1 Dihydrolipoyl dehydrogenase 1, mitochondrial	90	53954	1	1
IPI00522958	AT5G38940 Germin-like protein subfamily 1 member 11	90	23636	1	1
IPI00535691	emb1796 Pentatricopeptide repeat-containing protein At3g49240	90	71247	2	2
IPI00533812	NRP1 nodulin-related	90	19689	3	3
IPI00541202	AT5G65750 2-oxoglutarate dehydrogenase, E1 subunit	89	116581	3	3
IPI00532111	P40 40S ribosomal protein Sa-1	89	32271	5	4
IPI00532433	AILP1 AILP1	88	25000	3	3
IPI00540200	OVA9 OVA9 (ovule abortion 9); glutamine-tRNA ligase	88	91189	3	3
IPI00523179	ASP5 Aspartate aminotransferase, chloroplastic	88	49799	6	6
IPI00525579	CXIP1 Monothiol glutaredoxin-S14, chloroplastic	88	19297	1	1
IPI00532866	UGT72E1 UDP-glycosyltransferase 72E1	87	53328	2	2
IPI00534593	FTSZ1-1 Cell division protein ftsZ homolog 1, chloroplastic	87	45536	1	1
IPI00543126	LHCA2 LHCA2; chlorophyll binding	87	27737	2	2
IPI00532980	TPS1 Alpha,alpha-trehalose-phosphate synthase [UDP-forming] 1	87	105910	1	1
IPI00517961	AT3G09200 60S acidic ribosomal protein P0-2	86	34112	4	3
IPI00520951	AOC2 Allene oxide cyclase 2, chloroplastic	86	27618	3	3
IPI00526326	GR1 Glutathione reductase, cytosolic	86	53837	3	3
IPI00516280	AT5G08520 myb family transcription factor	86	31795	2	1
IPI00539247	FVE WD-40 repeat-containing protein MSI4	86	55725	1	1
IPI00516391	AT5G01590 unknown protein	86	61586	4	4
IPI00517026	AT3G55200;AT3G55220 splicing factor, putative	86	134881	1	1
IPI00527176	DCP5 unknown protein	85	64331	2	1
IPI00519517	F3E22.6 protein	85	34916	2	2
IPI00548409	GSTF6 Glutathione S-transferase 1	85	23471	7	7
IPI00532781	AT5G27850 60S ribosomal protein L18-3	85	20954	4	3
IPI00533925	IBR1 IBR1 (INDOLE-3-BUTYRIC ACID RESPONSE 1); binding / catalytic/ oxidoreductase	85	26748	4	4
IPI00539339	AT3G04790 ribose 5-phosphate isomerase-related	85	29287	3	3
IPI00535210	ANNAT2 Annexin D2	84	36244	2	2
IPI00536983	AT3G16270 AT3G16270 protein	84	76158	2	2
IPI00524102	ABH1 Nuclear cap-binding protein subunit 1	84	96487	2	2
IPI00532772	GSR2 Glutamine synthetase cytosolic isozyme 1-2	84	39183	3	3
IPI00543090	UBP1B UBP1B (oligouridylate binding protein 1B); mRNA 3~-UTR binding	84	46019	1	1
IPI00532971	SHM4 SHM4 (serine hydroxymethyltransferase 4); catalytic/ glycine hydroxymethyltransferase/ pyridoxal phosphate binding	83	51685	1	1
IPI00523349	UGT88A1 Isoform 2 of UDP-glycosyltransferase 88A1	83	49968	3	3
IPI00525887	AT5G16040 regulator of chromosome condensation (RCC1) family protein	83	42872	2	2
IPI00545907	AT3G12290 tetrahydrofolate dehydrogenase/cyclohydrolase, putative	83	31570	2	2
IPI00521292	AT5G02870 60S ribosomal protein L4-2	83	44694	1	1
IPI00542627	LTI30 Dehydrin Xero 2	82	20896	1	1
IPI00543884	IIL1 3-isopropylmalate dehydratase	82	54979	3	3
IPI00543892	LTA3 Dihydrolipoyllysine-residue acetyltransferase component 1 of pyruvate dehydrogenase complex, mitochondrial	82	68820	1	1
IPI00518504	AT3G15980 Isoform 1 of Coatomer subunit beta~-3	82	102412	3	3
IPI00530627	MPPBETA Isoform 2 of Probable mitochondrial-processing peptidase subunit beta	81	59575	3	3
IPI00530651	AT4G39730 lipid-associated family protein	81	20123	2	2
IPI00547948	DWF1 Delta(24)-sterol reductase	81	65352	2	2
IPI00543397	AT5G11680 unknown protein	80	23092	3	3
IPI00546678	GSTT1 ATGSTT1 (GLUTATHIONE S-TRANSFERASE THETA 1); glutathione transferase	79	27636	2	2
IPI00521688	FLK FLK (flowering locus KH domain); RNA binding / nucleic acid binding	79	63365	2	2
IPI00530225	SUR1 Isoform 1 of S-alkyl-thiohydroximate lyase SUR1	79	51055	2	2
IPI00527701	AT4G09040 RNA recognition motif (RRM)-containing protein	79	34011	2	2
IPI00530598	TIR TIR (TOLL/INTERLEUKIN-1 RECEPTOR-LIKE); transmembrane receptor	79	20232	4	4
IPI00533218	AT1G29250 nucleic acid binding	79	14564	3	3
IPI00537995	ANNAT1 Annexin D1	79	36182	3	3
IPI00523369	Putative UDP-glucose:glycoprotein glucosyltransferase	78	188696	4	4
IPI00530058	AT4G12060 Clp protease-related protein At4g12060, chloroplastic	78	26544	2	2
IPI00525582	PDH-E1 ALPHA T25K16.8	78	75232	2	2
IPI00539876	AT1G48320 thioesterase family protein	77	16702	1	1
IPI00530413	IMS2 Methylthioalkylmalate synthase 3, chloroplastic	77	55194	3	3
IPI00537930	AT2G21130 Peptidyl-prolyl cis-trans isomerase CYP19-2	77	18452	2	1
IPI00519977	WLIM1 WLIM1; transcription factor/ zinc ion binding	77	21026	1	1
IPI00516481	AT1G64190 6-phosphogluconate dehydrogenase family protein	77	53344	2	2
IPI00944240	AT4G16260 catalytic/ cation binding / hydrolase, hydrolyzing O-glycosyl compounds	77	37688	4	4
IPI00536725	XTH6 Probable xyloglucan endotransglucosylase/hydrolase protein 6	76	33670	4	2
IPI00529850	GALK Galactokinase	76	54307	2	2
IPI00536947	PUMP1 PUMP1 (PLANT UNCOUPLING MITOCHONDRIAL PROTEIN 1); binding / oxidative phosphorylation uncoupler	76	32641	3	3
IPI00527830	UGP1 Probable UTP--glucose-1-phosphate uridylyltransferase 2	76	51706	3	3
IPI00541856	FNR1 Ferredoxin--NADP reductase, leaf isozyme 1, chloroplastic	76	40301	1	1
IPI00543325	UPP Isoform 2 of Uracil phosphoribosyltransferase, chloroplastic	76	25145	3	3
IPI00533372	AT4G16500 Cysteine proteinase inhibitor 4	76	12548	2	2
IPI00540842	AT2G34810 FAD-binding domain-containing protein	76	61268	3	2
IPI00520971	AT5G43060 cysteine proteinase, putative / thiol protease, putative	75	51171	2	2
IPI00532651	SDH5 Uncharacterized protein At1g47420, mitochondrial	75	28088	2	2
IPI00520236	Putative uncharacterized protein T24H18_200	75	61962	1	1
IPI00547002	POR C Protochlorophyllide reductase C, chloroplastic	75	43856	3	3
IPI00531072	HCF164 Thioredoxin-like protein HCF164, chloroplastic	74	28727	2	2
IPI00548046	SDRB Peroxisomal 2,4-dienoyl-CoA reductase	74	31777	2	2
IPI00524471	SS4 ATSS4; transferase, transferring glycosyl groups	74	117674	2	2
IPI00546191	ATHM2 Thioredoxin M2, chloroplastic	73	20300	1	1
IPI00545784	AT5G19370 rhodanese-like domain-containing protein / PPIC-type PPIASE domain-containing protein	73	32959	3	3
IPI00518538	AT3G07480 electron carrier/ iron-sulfur cluster binding	73	17591	3	3
IPI00520449	CAM6 Calmodulin-6	73	16823	3	3
IPI00517592	AT1G62660 F23N19.3	73	81473	4	3
IPI00527080	AT3G04920 40S ribosomal protein S24-1	73	15363	1	1
IPI00531047	AT5G26830 Isoform Mitochondrial of Threonyl-tRNA synthetase, mitochondrial	72	80885	4	4
IPI00530558	DHS2 Phospho-2-dehydro-3-deoxyheptonate aldolase 2, chloroplastic	72	56114	2	2
IPI00544643	AT1G80360 aminotransferase class I and II family protein	72	43733	1	1
IPI00536656	AT3G16220 Predicted eukaryotic LigT	72	29459	3	3
IPI00543846	AT4G27090 60S ribosomal protein L14-2	72	15496	3	2
IPI00518009	AT4G26910 Isoform 2 of Dihydrolipoyllysine-residue succinyltransferase component of 2-oxoglutarate dehydrogenase complex 2, mitochondrial	72	49957	3	3
IPI00541863	XYL1 Alpha-xylosidase	71	102333	2	2
IPI00529791	Putative uncharacterized protein F15D2.28	71	93837	1	1
IPI00519417	DXR 1-deoxy-D-xylulose 5-phosphate reductoisomerase, chloroplastic	71	51931	4	4
IPI00536465	AT1G78060 Probable beta-D-xylosidase 7	70	83839	2	2
IPI00542532	MLP423 MLP-like protein 423	70	17044	1	1
IPI00546026	AT4G32260 ATP synthase family	70	23903	3	3
IPI00519882	AT2G21960 unknown protein	70	35784	1	1
IPI00546677	AT1G77090 PsbP domain-containing protein 4, chloroplastic	69	28484	1	1
IPI00517349	AT2G42490 copper amine oxidase, putative	69	86636	2	2
IPI00523220	CORI3 Isoform 1 of Cystine lyase CORI3	69	47009	3	3
IPI00534382	ROC5 Peptidyl-prolyl cis-trans isomerase CYP18-4	69	18366	2	2
IPI00540928	IAR4 Pyruvate dehydrogenase E1 component subunit alpha-2, mitochondrial	69	43331	1	1
IPI00525661	AT3G12050 Aha1 domain-containing protein	69	40160	2	2
IPI00545707	ERF1-1 Eukaryotic peptide chain release factor subunit 1-1	69	48693	2	2
IPI00534659	DHDPS1 Isoform 2 of Dihydrodipicolinate synthase 1, chloroplastic	68	40439	1	1
IPI00523230	PDIL1-4 Protein disulfide isomerase-like 1-4	68	66316	2	2
IPI00521016	AT5G17530 phosphoglucosamine mutase family protein	68	62836	1	1
IPI00517295	Putative pectinacetylesterase protein	68	38810	2	2
IPI00519769	PSBO2 Oxygen-evolving enhancer protein 1-2, chloroplastic	68	34998	2	2
IPI00537871	G6PD1 Glucose-6-phosphate 1-dehydrogenase 1, chloroplastic	68	65386	3	3
IPI00518742	AT1G15930 40S ribosomal protein S12-1	68	15367	1	1
IPI00539340	AT5G14240 unknown protein	67	28731	1	1
IPI00536284	SLP3 SLP3; serine-type peptidase	67	87612	2	2
IPI00521901	LHCB4.2 Isoform 2 of Chlorophyll a-b binding protein CP29.2, chloroplastic	67	24986	3	3
IPI00527167	AT1G18070 EF-1-alpha-related GTP-binding protein, putative	67	59205	1	1
IPI00541966	AT2G04690 cellular repressor of E1A-stimulated genes (CREG) family	67	23579	1	1
IPI00529077	ERD15 ERD15 (EARLY RESPONSIVE TO DEHYDRATION 15); protein binding	67	13621	1	1
IPI00542127	FIP1 GEM-like protein 1	67	27941	2	2
IPI00541883	AT5G63680 pyruvate kinase, putative	66	54982	1	1
IPI00540904	THFS Formate--tetrahydrofolate ligase	66	67759	2	2
IPI00528171	AT3G22290 unknown protein	66	40067	3	3
IPI00537164	AT4G23500 glycoside hydrolase family 28 protein / polygalacturonase (pectinase) family protein	66	54656	1	1
IPI00529886	TRX-M4 Thioredoxin M4, chloroplastic	66	21159	1	1
IPI00546454	AT4G16720 60S ribosomal protein L15-1	66	24224	2	2
IPI00530498	TPS7 Probable alpha,alpha-trehalose-phosphate synthase [UDP-forming] 7	65	96626	1	1
IPI00528554	MLP28 MLP28	65	27528	2	2
IPI00543470	MLP328 MLP-like protein 328	65	17502	2	2
IPI00545144	AT3G53580 Diaminopimelate epimerase, chloroplastic	65	38959	2	2
IPI00516535	AT5G45620 26S proteasome regulatory subunit, putative	65	44140	2	2
IPI00516644	PHOS32 Putative uncharacterized protein	65	26916	2	2
IPI00532439	TIM23-2 ATTIM23-2; P-P-bond-hydrolysis-driven protein transmembrane transporter/ protein transporter	65	19866	1	1
IPI00546831	AT5G48220 indole-3-glycerol phosphate synthase, putative	65	41942	4	4
IPI00534515	AT1G17860 trypsin and protease inhibitor family protein / Kunitz family protein	65	22067	2	2
IPI00518259	AT1G22200 unknown protein	64	43770	2	2
IPI00521587	AT5G28500 unknown protein	64	48207	1	1
IPI00547391	AT5G43830 unknown protein	64	27492	1	1
IPI00548115	AT5G05200 Uncharacterized aarF domain-containing protein kinase At5g05200, chloroplastic	64	60276	1	1
IPI00528682	ADT5 Arogenate dehydratase 5, chloroplastic	64	45899	2	2
IPI00547010	AT3G24830 60S ribosomal protein L13a-2	64	23444	2	2
IPI00520776	AT4G19880 unknown protein	63	40550	1	1
IPI00542163	SS3 ATSS3 (starch synthase 3); starch synthase/ transferase, transferring glycosyl groups	63	118438	1	1
IPI00534843	AT3G62530 Putative uncharacterized protein T12C14_230	63	38146	3	3
IPI00534608	PGIP1 Polygalacturonase inhibiting protein 1	62	36864	2	2
IPI00520143	AT3G07670 SET domain-containing protein	62	57577	1	1
IPI00545655	NFS1 Cysteine desulfurase 1, mitochondrial	62	50263	3	2
IPI00527510	AT4G36430 Peroxidase 49	62	36141	1	1
IPI00527877	AT3G47800 aldose 1-epimerase family protein	62	39689	2	2
IPI00542303	AT3G18140 transducin family protein / WD-40 repeat family protein	62	34288	1	1
IPI00517027	GRF6 Isoform 1 of 14-3-3-like protein GF14 lambda	61	27958	5	4
IPI00519788	AT5G15520 40S ribosomal protein S19-2	61	15807	2	2
IPI00545510	AT4G24350 phosphorylase family protein	61	36673	2	2
IPI00547609	AT3G56460 oxidoreductase, zinc-binding dehydrogenase family protein	61	37242	1	1
IPI00548448	AT4G26750 hydroxyproline-rich glycoprotein family protein	61	46189	1	1
IPI00538509	AT1G73180 eukaryotic translation initiation factor-related	61	56262	2	2
IPI00938833	AT4G16180 unknown protein	60	92311	2	2
IPI00530828	AT4G21650 subtilase family protein	60	81429	2	2
IPI00531152	MAG1 MAG1 (MAIGO 1); hydrolase/ protein serine/threonine phosphatase	60	20955	1	1
IPI00517911	AT4G25740 40S ribosomal protein S10-1	60	19435	2	2
IPI00546532	AT5G09510 40S ribosomal protein S15-4	60	17061	2	2
IPI00546643	AT3G07810 heterogeneous nuclear ribonucleoprotein, putative / hnRNP, putative	60	52024	1	1
IPI00522693	PSI-P Thylakoid membrane phosphoprotein 14 kDa, chloroplastic	60	18471	1	1
IPI00531318	E1 ALPHA Pyruvate dehydrogenase E1 component subunit alpha-1, mitochondrial	60	43032	1	1
IPI00535372	AMK2 Probable adenylate kinase 2, chloroplastic	60	31432	1	1
IPI00521242	NDPK3 Nucleoside diphosphate kinase III, chloroplastic/mitochondrial	60	25718	4	4
IPI00530626	STR16 STR16	59	6805	1	1
IPI00524985	TRP1 Anthranilate phosphoribosyltransferase, chloroplastic	59	46491	2	2
IPI00541484	ARA1 L-arabinokinase	59	114189	3	3
IPI00537832	PSAD-2 Photosystem I reaction center subunit II-2, chloroplastic	59	22293	1	1
IPI00532519	AT1G11430 plastid developmental protein DAG, putative	58	26184	2	2
IPI00532729	PSAL Photosystem I reaction center subunit XI, chloroplastic	58	23037	1	1
IPI00520756	PP2A-3 PP2A-4; hydrolase/ protein serine/threonine phosphatase	58	30634	1	1
IPI00526925	QPT QPT (QUINOLINATE PHOSHORIBOSYLTRANSFERASE); nicotinate-nucleotide diphosphorylase	58	37931	1	1
IPI00540190	SUS4 SUS4; UDP-glycosyltransferase/ sucrose synthase/ transferase, transferring glycosyl groups	58	92944	2	2
IPI00544229	AT3G26450 major latex protein-related / MLP-related	58	17780	2	2
IPI00530233	ALDH11A3 NADP-dependent glyceraldehyde-3-phosphate dehydrogenase	58	53026	1	1
IPI00518959	NIA1 Nitrate reductase [NADH] 1	58	102975	2	2
IPI00522150	AT3G13580 60S ribosomal protein L7-4	57	28415	2	2
IPI00533576	CYT1 Mannose-1-phosphate guanylyltransferase 1	57	39552	1	1
IPI00535368	ARP4 Actin-related protein 4	57	48905	3	3
IPI00520278	QKY F25A4.30 protein	57	141302	1	1
IPI00518049	APA1 aspartyl protease family protein	57	54579	2	2
IPI00524878	ATS1 Glycerol-3-phosphate acyltransferase, chloroplastic	57	50389	1	1
IPI00539788	AT4G27450 Putative uncharacterized protein F27G19.50	57	29492	1	1
IPI00542397	DEGP2 Protease Do-like 2, chloroplastic	57	66760	1	1
IPI00518152	PKT2 Isoform 1 of 3-ketoacyl-CoA thiolase 5, peroxisomal	57	47925	1	1
IPI00523074	BGAL5 Beta-galactosidase 5	56	81392	2	2
IPI00525722	GRF9 14-3-3-like protein GF14 mu	56	29502	3	2
IPI00527634	AT5G44380 FAD-binding domain-containing protein	56	60578	3	3
IPI00516335	Putative uncharacterized protein K3M16_10	56	44516	2	2
IPI00518866	RAB8A Ras-related protein RABE1c	55	23820	1	1
IPI00539872	KAS III 3-oxoacyl-[acyl-carrier-protein] synthase III, chloroplastic	55	42820	1	1
IPI00543773	AT2G20450 60S ribosomal protein L14-1	54	15497	2	2
IPI00534350	AT2G44920 Isoform 2 of Thylakoid lumenal 15 kDa protein 1, chloroplastic	54	22417	1	1
IPI00536030	EMB2761 EMB2761 (EMBRYO DEFECTIVE 2761); ATP binding / aminoacyl-tRNA ligase/ ligase, forming aminoacyl-tRNA and related compounds / nucleotide binding / threonine-tRNA ligase	54	74737	2	2
IPI00519631	AT5G03850;AT3G10090 40S ribosomal protein S28-1	54	7366	1	1
IPI00538166	ACD2 Red chlorophyll catabolite reductase, chloroplastic	53	36426	1	1
IPI00518174	FKBP15-1 FK506-binding protein 2-1	53	16345	1	1
IPI00517163	BTI1 Reticulon-like protein B1	53	30509	1	1
IPI00527838	EIF2 Eukaryotic translation initiation factor 3 subunit F	53	31842	1	1
IPI00542474	DHAR2 Glutathione S-transferase DHAR2	52	23392	1	1
IPI00522620	AT5G64100 Peroxidase 69	52	35657	2	2
IPI00516755	AT5G60160 aspartyl aminopeptidase, putative	52	52392	1	1
IPI00529257	AT3G08740 elongation factor P (EF-P) family protein	52	26211	1	1
IPI00523137	GH9C3 Endoglucanase 19	52	69302	1	1
IPI00532981	AT5G61240 protein binding	52	36773	1	1
IPI00534598	AT2G21390 Coatomer subunit alpha-2	51	136381	2	2
IPI00537286	RPS15 40S ribosomal protein S15-1	51	17118	2	2
IPI00521685	AT5G18400 unknown protein	51	29084	1	1
IPI00519791	AT5G11450 PsbP domain-containing protein 5, chloroplastic	51	33344	1	1
IPI00532138	HEMC Porphobilinogen deaminase, chloroplastic	51	41017	1	1
IPI00541304	MTHFR2 Methylenetetrahydrofolate reductase 2	51	66759	2	2
IPI00525807	T22C5.20	51	202781	1	1
IPI00540067	ECHID 1,4-Dihydroxy-2-naphthoyl-CoA synthase, peroxisomal	51	37033	2	2
IPI00536856	AT3G61820 aspartyl protease family protein	50	51429	3	2
IPI00519537	AT2G35390 Isoform 1 of Ribose-phosphate pyrophosphokinase 1, chloroplastic	50	43667	1	1
IPI00522145	AT5G26320 meprin and TRAF homology domain-containing protein / MATH domain-containing protein	50	39974	1	1
IPI00528974	F2J10.2 protein	50	96263	1	1
IPI00531991	RACK1B_AT Guanine nucleotide-binding protein subunit beta-like protein B	50	35778	1	1
IPI00535584	NCBP Eukaryotic translation initiation factor 4E type 3	49	25729	1	1
IPI00538985	AT5G20080 NADH-cytochrome b5 reductase-like protein	49	35964	3	3
IPI00533725	LOS4 DEAD-box ATP-dependent RNA helicase 38	49	55349	2	2
IPI00543372	AT3G07720 kelch repeat-containing protein	49	35663	1	1
IPI00544142	MMZ3 Isoform 1 of Ubiquitin-conjugating enzyme E2 variant 1C	49	16470	1	1
IPI00521332	SEX1 Alpha-glucan water dikinase 1, chloroplastic	48	156485	2	2
IPI00522621	NAD-ME1 malate oxidoreductase, putative	48	69611	1	1
IPI00525806	CLPR4 ATP-dependent Clp protease proteolytic subunit-related protein 4, chloroplastic	48	33419	1	1
IPI00516466	Putative uncharacterized protein F17J6.5	48	38393	1	1
IPI00528409	AT5G46070 GTP binding / GTPase	48	122702	4	4
IPI01019399	F12A21.16	48	112878	2	2
IPI00537282	PSBD Photosystem II D2 protein	48	39522	1	1
IPI00517126	CRD1 Magnesium-protoporphyrin IX monomethyl ester [oxidative] cyclase, chloroplastic	47	47600	1	1
IPI00521338	ATS9 19S proteosome subunit 9	47	47144	2	2
IPI00534338	AT5G15200 40S ribosomal protein S9-1	47	23022	5	3
IPI00524027	SHD Endoplasmin homolog	47	94146	2	2
IPI00517955	RAB8 Ras-related protein RABE1a	47	23924	1	1
IPI00534569	ACX1 Peroxisomal acyl-coenzyme A oxidase 1	47	74255	1	1
IPI00533430	NCLPP7 ATP-dependent Clp protease proteolytic subunit 2, mitochondrial	47	26266	2	2
IPI00529601	AT4G19006 26S proteasome regulatory subunit, putative	47	43993	1	1
IPI00542248	AT3G09630 60S ribosomal protein L4-1	47	44674	1	1
IPI00545909	ASA1 Anthranilate synthase component I-1, chloroplastic	47	66269	1	1
IPI00527875	AT4G38220 Putative uncharacterized protein F20D10.340	47	83385	1	1
IPI00519590	AT5G26670 pectinacetylesterase, putative	46	33587	1	1
IPI00543019	RHM1 Probable rhamnose biosynthetic enzyme 1	46	75324	2	2
IPI00522443	RPL24A 60S ribosomal protein L24-1	46	18838	1	1
IPI00527532	AT5G04740 ACT domain-containing protein	46	33221	1	1
IPI00528921	F23N19.15	46	21394	1	1
IPI00523287	AT5G27470 Seryl-tRNA synthetase	46	51596	2	2
IPI00518644	APS1 ATP sulfurylase 1, chloroplastic	46	51427	2	2
IPI00547336	AT2G44530 Ribose-phosphate pyrophosphokinase 5, chloroplastic	45	42598	1	1
IPI00541286	EMB1080 40S ribosomal protein S11-1	45	17946	2	2
IPI00527437	AT3G55170 60S ribosomal protein L35-3	45	14168	1	1
IPI00540256	PRF1 Profilin-1	45	14257	1	1
IPI00528352	AT4G31490 Coatomer subunit beta-2	45	106010	3	3
IPI00545691	AT2G09990 40S ribosomal protein S16-1	45	16621	2	2
IPI00540311	AT2G46520 Exportin-2	45	108588	1	1
IPI00528478	AT1G07750 cupin family protein	45	38287	1	1
IPI00540932	DHAR3 Glutathione S-transferase DHAR3, chloroplastic	45	28496	2	2
IPI00531013	AT1G76010 nucleic acid binding	45	37360	1	1
IPI00533751	AT5G14260 SET domain-containing protein	44	57548	1	1
IPI00528074	SPS1F ATSPS1F (sucrose phosphate synthase 1F); sucrose-phosphate synthase/ transferase, transferring glycosyl groups	44	117247	2	2
IPI00541541	SOX Sulfite oxidase	44	43302	2	2
IPI00546279	AT1G09300 metallopeptidase M24 family protein	44	54947	1	1
IPI00539059	ATCS Isoform 1 of Citrate synthase 4, mitochondrial	44	52749	2	2
IPI00516871	AT2G27680 aldo/keto reductase family protein	44	43127	1	1
IPI00517334	ISPF Isoform 1 of 2-C-methyl-D-erythritol 2,4-cyclodiphosphate synthase, chloroplastic	44	24796	1	1
IPI00536598	DDB1B DNA damage-binding protein 1b	43	121103	1	1
IPI00528249	RIN1 RIN1 (RESISTANCE TO PSEUDOMONAS SYRINGAE PV MACULICOLA INTERACTOR 1); protein binding	43	50292	2	2
IPI00522174	RBP47B ATRBP47B (RNA-binding protein 47B); RNA binding	43	48089	2	2
IPI00526422	ACLA-1 ATP-citrate synthase alpha chain protein 1	43	46649	1	1
IPI00546882	AT3G56340 40S ribosomal protein S26-3	43	14619	2	2
IPI00518824	AT4G20020 unknown protein	43	43631	1	1
IPI00520297	AT5G24650 mitochondrial import inner membrane translocase subunit Tim17/Tim22/Tim23 family protein	43	27755	1	1
IPI00518890	AT2G35840 Probable sucrose-phosphatase 2	43	47825	2	2
IPI00528095	AT1G62020 Coatomer subunit alpha-1	43	136480	2	2
IPI00537155	HEMB1 Delta-aminolevulinic acid dehydratase, chloroplastic	43	46661	2	2
IPI00516602	ADT1 Isoform 1 of Arogenate dehydratase/prephenate dehydratase 1, chloroplastic	43	43577	1	1
IPI00544287	OPR1 OPR1; 12-oxophytodienoate reductase	42	43987	2	2
IPI00526834	AT1G54410 dehydrin family protein	42	10789	4	1
IPI00535189	AT5G02960 40S ribosomal protein S23-2	42	15726	1	1
IPI00519121	AT5G63180 Probable pectate lyase 22	42	47864	2	2
IPI00544566	RPL27AB 60S ribosomal protein L27a-2	42	16282	1	1
IPI00536641	AT2G39050 hydroxyproline-rich glycoprotein family protein	42	35626	1	1
IPI00544608	AT4G01700 chitinase, putative	42	31445	1	1
IPI00533712	AT1G24510 T-complex protein 1 subunit epsilon	42	59347	3	3
IPI00529380	GSA1 Glutamate-1-semialdehyde 2,1-aminomutase 1, chloroplastic	42	50337	1	1
IPI00521434	AT3G47000 glycosyl hydrolase family 3 protein	41	66267	1	1
IPI00530746	AT3G14067 subtilase family protein	41	81766	1	1
IPI00522986	EIF4A-III DEAD-box ATP-dependent RNA helicase 2	41	45815	3	3
IPI00542387	AT5G22580 Uncharacterized protein At5g22580	41	12341	1	1
IPI00544736	AT2G13440 glucose-inhibited division family A protein	41	80706	1	1
IPI00524792	RPS1 RPS1 (RIBOSOMAL PROTEIN S1); RNA binding / structural constituent of ribosome	41	45082	2	2
IPI00545914	AT2G28790 osmotin-like protein, putative	41	27000	2	2
IPI00548134	ARA12 Subtilisin-like protease	41	79365	2	2
IPI00520938	AT2G04520 Nucleic acid-binding, OB-fold-like protein	41	16627	1	1
IPI00526050	HIT3 zinc-binding protein, putative / protein kinase C inhibitor, putative	41	15990	1	1
IPI00533831	AT2G24280 serine carboxypeptidase S28 family protein	41	56197	1	1
IPI00520060	AT2G35920 helicase domain-containing protein	41	110969	3	3
IPI00524234	AT5G28060 40S ribosomal protein S24-2	40	15410	1	1
IPI00519564	AT3G02360 6-phosphogluconate dehydrogenase family protein	40	53544	1	1
IPI00518457	UFD1 ubiquitin fusion degradation UFD1 family protein	40	35301	1	1
IPI00535761	SSI2 Acyl-[acyl-carrier-protein] desaturase 7, chloroplastic	40	45664	1	1
IPI00520593	HSP60-3A Chaperonin CPN60-like 2, mitochondrial	40	60429	2	2
IPI00521787	AT1G80980 unknown protein	40	24605	1	1
IPI00533938	AT5G05270 chalcone-flavanone isomerase family protein	40	23317	2	2
IPI00531202	AT2G33410 heterogeneous nuclear ribonucleoprotein, putative / hnRNP, putative	39	41303	3	3
IPI00543704	AT5G01210 transferase family protein	39	52298	1	1
IPI00524919	AT5G28850 calcium-binding EF hand family protein	39	61938	1	1
IPI00524666	AT1G54220 Dihydrolipoyllysine-residue acetyltransferase component 3 of pyruvate dehydrogenase complex, mitochondrial	39	58431	2	2
IPI00548299	UGT75B1 UDP-glycosyltransferase 75B1	39	52780	1	1
IPI00519555	AT1G08360 60S ribosomal protein L10a-1	39	24453	1	1
IPI00521813	scpl42 Serine carboxypeptidase-like 42	39	52840	1	1
IPI00544466	NRPB3 DNA-directed RNA polymerase II subunit RPB3-A	38	35439	2	2
IPI00517670	RABB1C Ras-related protein RABB1c	38	23150	2	2
IPI00525420	AT1G64880 ribosomal protein S5 family protein	38	60199	3	3
IPI00536756	AT2G47710 universal stress protein (USP) family protein	38	17290	2	1
IPI00527200	PEL1 PEL1 (PELOTA); translation release factor	38	42492	2	2
IPI00533189	AT1G52510 hydrolase, alpha/beta fold family protein	38	41813	1	1
IPI00545500	SBT1.3 ATSBT1.3 (ARABIDOPSIS THALIANA SUBTILASE 1.3); identical protein binding / serine-type endopeptidase	38	84897	3	3
IPI00526133	PAE1 Proteasome subunit alpha type-5-A	38	25931	1	1
IPI00524965	AT4G39200 40S ribosomal protein S25-4	38	12046	2	2
IPI00529027	NTRC NADPH-dependent thioredoxin reductase 3	38	57913	1	1
IPI00540778	RP1 Putative uncharacterized protein At1g43170	38	63315	3	2
IPI00536932	GME GDP-mannose 3,5-epimerase	37	42731	1	1
IPI00540051	RPL12-C 50S ribosomal protein L12-3, chloroplastic	37	19671	2	2
IPI00521683	XI-I XI-I; motor/ protein binding	37	173254	1	1
IPI00524834	CNX5 Adenylyltransferase and sulfurtransferase MOCS3	37	50542	1	1
IPI00540623	F14M2.18 protein	37	42081	1	1
IPI00519675	AT1G20220 T20H2.2 protein	37	58537	2	2
IPI00525206	CSDP1 CSDP1 (cold shock domain protein 1); RNA binding / double-stranded DNA binding / nucleic acid binding / single-stranded DNA binding	37	30068	1	1
IPI00517404	TSBtype2 tryptophan synthase-related	37	55707	1	1
IPI00520130	AT2G07698 ATP synthase alpha chain, mitochondrial, putative	37	85879	1	1
IPI00521595	ATG2 ATG2; aminopeptidase/ metalloexopeptidase	37	42952	2	2
IPI00520790	AT3G55770 LIM domain-containing protein	37	21650	1	1
IPI00540594	AT5G27770 60S ribosomal protein L22-3	37	14038	1	1
IPI00520863	AT2G19490 DNA repair protein recA homolog 3, mitochondrial	36	46131	1	1
IPI00846997	AT4G22485 unknown protein	36	68157	1	1
IPI00527617	AT3G11930 universal stress protein (USP) family protein	36	24741	1	1
IPI00518460	AT1G01100 60S acidic ribosomal protein P1-1	36	11154	1	1
IPI00531336	AT1G45000 26S protease regulatory subunit S10B homolog B	36	44727	2	2
IPI00529858	AT1G30580 GTP binding	36	44443	1	1
IPI00544105	AT1G67430 60S ribosomal protein L17-2	36	19842	2	2
IPI00546966	AT4G15390 HSR201 like protein	36	50156	2	2
IPI00527199	AT3G45030;AT5G62300 40S ribosomal protein S20-1	36	13870	1	1
IPI00521875	AT1G73600 Isoform 1 of Phosphoethanolamine N-methyltransferase 3	36	56332	1	1
IPI00539527	HCF136 Photosystem II stability/assembly factor HCF136, chloroplastic	36	44076	2	2
IPI00548797	DRG1 Developmentally regulated G-protein 1	36	44611	1	1
IPI00543565	PMSR4 Peptide methionine sulfoxide reductase A4, chloroplastic	36	28626	1	1
IPI00549121	TPI Triosephosphate isomerase, cytosolic	35	27152	1	1
IPI00542959	AL2 PHD finger protein ALFIN-LIKE 2	35	27814	1	1
IPI00517420	VAR1 ATP-dependent zinc metalloprotease FTSH 5, chloroplastic	35	75185	1	1
IPI00524684	GCN3 ABC transporter F family member 3	35	79594	1	1
IPI00521649	CDC2 Cyclin-dependent kinase A-1	35	34009	2	2
IPI00538638	GAE6 UDP-glucuronate 4-epimerase 6	35	50538	1	1
IPI00545496	MLP329 MLP-like protein 329	35	17591	1	1
IPI00520624	AT1G09750 chloroplast nucleoid DNA-binding protein-related	35	47631	2	1
IPI00535110	JAL23 Myrosinase-binding protein-like At2g39330	35	50412	1	1
IPI00517864	APT1 Isoform 2 of Adenine phosphoribosyltransferase 1, chloroplastic	35	19727	1	1
IPI00521458	DCI1 ATDCI1 (DELTA(3,5),DELTA(2,4)-DIENOYL-COA ISOMERASE 1); delta3,5-delta2,4-dienoyl-CoA isomerase/ enoyl-CoA hydratase	35	29901	1	1
IPI00538790	AT5G02530 RNA and export factor-binding protein, putative	34	30761	1	1
IPI00537494	ALP Thiol protease aleurain	34	38934	1	1
IPI00546407	CLPP5 ATP-dependent Clp protease proteolytic subunit 5, chloroplastic	34	32335	1	1
IPI00520267	PPDK Isoform 1 of Pyruvate, phosphate dikinase 1, chloroplastic	34	105071	2	2
IPI00539619	AT3g25530/MWL2_15	34	26319	1	1
IPI00539492	MEE51 T24H24.15 protein	34	64172	1	1
IPI00518580	TCH3 Calmodulin-like protein 12	34	36784	1	1
IPI00537354	CPN20 20 kDa chaperonin, chloroplastic	34	26785	1	1
IPI00529948	NAD9 NADH dehydrogenase [ubiquinone] iron-sulfur protein 3	34	22865	2	2
IPI00521909	AK-HSDH II Isoform 2 of Bifunctional aspartokinase/homoserine dehydrogenase 2, chloroplastic	34	94367	1	1
IPI00532626	LHCB3 Light-harvesting chlorophyll B-binding protein 3	34	28688	2	2
IPI00524597	AL6 Isoform 1 of PHD finger protein ALFIN-LIKE 6	34	28829	1	1
IPI00536449	AT1G66430 pfkB-type carbohydrate kinase family protein	34	41445	1	1
IPI00526224	RPS18 30S ribosomal protein S18, chloroplastic	33	12053	1	1
IPI00528946	AT4G15000 60S ribosomal protein L27-3	33	15598	2	2
IPI00530209	HDS HDS (4-HYDROXY-3-METHYLBUT-2-ENYL DIPHOSPHATE SYNTHASE); 4 iron, 4 sulfur cluster binding / 4-hydroxy-3-methylbut-2-en-1-yl diphosphate synthase	33	82204	1	1
IPI00541508	HCD1 HCD1 (3-HYDROXYACYL-COA DEHYDRATASE 1); carnitine racemase/ catalytic/ dodecenoyl-CoA delta-isomerase	33	25579	1	1
IPI00520140	MKK2 Isoform 1 of Mitogen-activated protein kinase kinase 2	33	39823	1	1
IPI00527555	AT1G25155;AT1G24909;AT1G25083 anthranilate synthase beta subunit, putative	33	24676	1	1
IPI00516600	ATRBP45C Putative DNA binding protein	33	46422	2	2
IPI00529202	EXL3 EXL3	33	36825	1	1
IPI00543699	IAGLU UDP-glycosyltransferase 75D1	33	53833	1	1
IPI00539694	AUD1 AUD1; UDP-glucuronate decarboxylase/ catalytic/ dTDP-glucose 4,6-dehydratase	33	49940	1	1
IPI00536667	OHP2 OHP2	32	18654	1	1
IPI00548661	AMI1 AMI1 (AMIDASE 1); amidase/ hydrolase, acting on carbon-nitrogen (but not peptide) bonds / indoleacetamide hydrolase	32	45028	1	1
IPI00529048	AT4G27130 Protein translation factor SUI1 homolog 1	32	12584	1	1
IPI00537976	MLP43 MLP-like protein 43	32	17878	1	1
IPI00529735	TH1 Probable thiamin biosynthetic enzyme	32	56156	1	1
IPI00542185	MST1 MST1 (MERCAPTOPYRUVATE SULFURTRANSFERASE 1); 3-mercaptopyruvate sulfurtransferase/ sulfurtransferase/ thiosulfate sulfurtransferase	31	41867	1	1
IPI00523052	PMDH1 Probable malate dehydrogenase, glyoxysomal	31	37442	1	1
IPI00536695	AGY1 Protein translocase subunit SecA, chloroplastic	31	115112	2	2
IPI00542142	LIP2 Octanoyltransferase	31	26405	1	1
IPI00521134	PRXIIF Peroxiredoxin-2F, mitochondrial	31	21432	1	1
IPI00539554	Putative uncharacterized protein At2g26210	31	9239	1	1
IPI00533913	CPSF160 Cleavage and polyadenylation specificity factor subunit 1	31	157976	1	1
IPI00527023	TAF15b TAF15b (TBP-ASSOCIATED FACTOR 15b); binding / nucleic acid binding / nucleotide binding / zinc ion binding	31	42290	1	1
IPI00532218	GLY2 Hydroxyacylglutathione hydrolase cytoplasmic	31	28773	2	1
IPI00536631	LINC4 Putative nuclear matrix constituent protein 1-like protein	31	121148	3	3
IPI00534110	AKR2 AKR2 (ANKYRIN REPEAT-CONTAINING PROTEIN 2); protein binding	30	33053	1	1
IPI00543409	ACC1 Acetyl-CoA carboxylase 1	30	251223	1	1
IPI00521273	AT5G13780 GCN5-related N-acetyltransferase, putative	30	21701	1	1
IPI00545071	AT5G55610 unknown protein	30	36033	1	1
IPI00541860	FdC1 ferredoxin family protein	30	20364	1	1
IPI00525951	GER1 Germin-like protein subfamily 3 member 1	30	21545	1	1
IPI00541336	AT4G34090 unknown protein	30	36886	1	1
IPI00527775	GPDHC1 GPDHC1; NAD or NADH binding / glycerol-3-phosphate dehydrogenase	29	51459	1	1
IPI00543823	AT1G31730 AP-4 complex subunit epsilon	29	103670	1	1
IPI00547646	AT5G08450 unknown protein	29	104089	1	1
IPI00541725	emb2726 emb2726 (embryo defective 2726); RNA binding / translation elongation factor	29	103718	1	1
IPI00524788	AT1G04480;emb2171;AT2G33370 F19P19.5 protein	29	16987	1	1
IPI00537931	AT2G39080 binding / catalytic	29	38186	1	1
IPI00538761	AT1G14650 Probable splicing factor 3A subunit 1	29	87539	1	1
IPI00540056	AT2G43160 Isoform 1 of Clathrin interactor EPSIN 2	29	95418	1	1
IPI00532830	PAI1 N-(5~-phosphoribosyl)anthranilate isomerase	28	30321	1	1
IPI00523936	JAL31 JAL31 (JACALIN-RELATED LECTIN 31); copper ion binding	28	32213	1	1
IPI00534033	RPL5B 60S ribosomal protein L5-2	28	34416	1	1
IPI00521678	AT5G66420 unknown protein	28	69989	1	1
IPI00530945	AT3G54360 protein binding / zinc ion binding	28	44502	1	1
IPI00533070	PEN2 Beta-glucosidase 26, peroxisomal	28	63875	2	2
IPI00516805	AT2G39030 GCN5-related N-acetyltransferase (GNAT) family protein	28	25804	1	1
IPI00528920	OSM34 Osmotin-like protein OSM34	28	26615	1	1
IPI00529643	RPL23AB 60S ribosomal protein L23a-2	27	17385	1	1
IPI00531888	AK-HSDH I Bifunctional aspartokinase/homoserine dehydrogenase 1, chloroplastic	27	99341	1	1
IPI00532757	UEV1D-4 Isoform 2 of Ubiquitin-conjugating enzyme E2 variant 1D	27	16621	1	1
IPI00530468	AT5G03900 Isoform 1 of Uncharacterized protein At5g03900, chloroplastic	27	59464	1	1
IPI00539771	AT4G29410 60S ribosomal protein L28-2	27	15901	1	1
IPI00528696	AT3G01340 protein transport protein SEC13 family protein / WD-40 repeat family protein	27	32610	1	1
IPI00522695	F18B13.12 protein	26	53797	2	2
IPI00524174	AT1G07310 C2 domain-containing protein	26	38989	1	1
IPI00527600	PSBC photosystem II 44 kDa protein	26	51835	2	2
IPI00523400	ATB2 ATB2; oxidoreductase	26	37901	1	1
IPI00549010	CRK Actin-related protein 2/3 complex subunit 5	26	18191	1	1
IPI00516217	AT2G19730 60S ribosomal protein L28-1	26	15886	1	1
IPI00548380	AT5G64400 unknown protein	26	14395	1	1
IPI00521378	VPS35B VPS35B	25	89388	1	1
IPI00537243	ALATS Isoform Mitochondrial of Alanyl-tRNA synthetase	25	110420	1	1
IPI00522947	AT2G45710 40S ribosomal protein S27-1	25	9399	1	1
IPI00516669	CLP2 ATP-dependent Clp protease proteolytic subunit-related protein 2, chloroplastic	25	31189	1	1
IPI00540037	HEME2 Uroporphyrinogen decarboxylase 2, chloroplastic	25	43553	1	1
IPI00537748	AL4 PHD finger protein ALFIN-LIKE 4	25	28761	1	1
IPI00538047	RPN8A Probable 26S proteasome non-ATPase regulatory subunit 7	25	34706	2	2
IPI00527352	MOD1 MOD1 (MOSAIC DEATH 1); enoyl-[acyl-carrier-protein] reductase (NADH)/ enoyl-[acyl-carrier-protein] reductase/ oxidoreductase	24	41188	1	1
IPI00519943	AT3G20810 transcription factor jumonji (jmjC) domain-containing protein	24	48044	1	1
IPI00516980	BCE2 BCE2; acetyltransferase/ alpha-ketoacid dehydrogenase/ dihydrolipoamide branched chain acyltransferase	24	52673	1	1
IPI00524372	NRPB2 DNA-directed RNA polymerase II subunit RPB2	24	134933	1	1
IPI00530410	La1 AtLa1 (Arabidopsis thaliana La protein 1); RNA binding	24	48066	1	1
IPI00529697	AT5G59850;RPS15A 40S ribosomal protein S15a-1	23	14795	1	1
IPI00547522	LPR2 Spore coat protein-like protein	23	67316	1	1
IPI00541997	LBA1 Regulator of nonsense transcripts 1 homolog	23	136783	1	1
IPI00541782	SNRNP-G Probable small nuclear ribonucleoprotein G	23	8834	1	1
IPI00520769	MAP1A Methionine aminopeptidase 1A	23	43964	2	2
IPI00517021	AT5G28050 cytidine/deoxycytidylate deaminase family protein	23	19989	1	1
IPI00530221	LACS4 Long chain acyl-CoA synthetase 4	23	74460	1	1
IPI00549111	FBA1 Probable fructose-bisphosphate aldolase 1, chloroplastic	23	42904	1	1
IPI00517249	HTA10 Probable histone H2A.1	23	13926	1	1
IPI00524714	CPSUFE SufE-like protein, chloroplastic	23	40808	1	1
IPI00524384	AT3G49910 60S ribosomal protein L26-1	23	16934	1	1
IPI00539557	PME1 PME1 (PECTIN METHYLESTERASE INHIBITOR 1); enzyme inhibitor/ pectinesterase/ pectinesterase inhibitor	23	23063	1	1
IPI00525678	AT1G57660;AT1G57860 60S ribosomal protein L21-2	23	18697	1	1
IPI00538194	AT2G44060 late embryogenesis abundant family protein / LEA family protein	22	36014	1	1
IPI00525048	HOL1 Isoform 2 of Thiocyanate methyltransferase 1	22	25273	1	1
IPI00519904	NF-YC9 Nuclear transcription factor Y subunit C-9	22	25624	1	1
IPI00517944	AT1G18270 ketose-bisphosphate aldolase class-II family protein	22	146950	1	1
IPI00530301	ACL ACL (ACETONE-CYANOHYDRIN LYASE); hydrolase/ hydrolase, acting on ester bonds / methyl indole-3-acetate esterase/ methyl jasmonate esterase/ methyl salicylate esterase	22	29647	1	1
IPI00526636	AT4G10050 hydrolase, alpha/beta fold family protein	22	38539	1	1
IPI00530747	SCPL34 Isoform 1 of Serine carboxypeptidase-like 34	22	56293	1	1
IPI00542797	PTAC16 PTAC16 (PLASTID TRANSCRIPTIONALLY ACTIVE 16); binding / catalytic	22	54325	1	1
IPI00532169	AT5G25754;AT5G25757 unknown protein	22	60144	1	1
IPI00530350	ATRZ-1A ATRZ-1A; RNA binding / nucleotide binding	22	26907	1	1
IPI00533005	FNR2 Isoform 1 of Ferredoxin--NADP reductase, leaf isozyme 2, chloroplastic	22	41142	1	1
IPI00537816	PYL1 Abscisic acid receptor PYL1	22	25345	1	1
IPI00523699	RBP31 Isoform 1 of 31 kDa ribonucleoprotein, chloroplastic	22	35766	1	1
IPI00544398	FLA10 Fasciclin-like arabinogalactan protein 10	22	43581	1	1
IPI00530824	AT5G08300 Succinyl-CoA ligase [ADP-forming] subunit alpha-1, mitochondrial	22	36129	1	1
IPI00528276	ATPD ATPD (ATP SYNTHASE DELTA-SUBUNIT GENE); hydrogen ion transporting ATP synthase, rotational mechanism / proton-transporting ATPase, rotational mechanism	22	25653	2	2
IPI00541951	TUF V-type proton ATPase subunit E1	21	26044	1	1
IPI00529112	FQR1 FQR1 (FLAVODOXIN-LIKE QUINONE REDUCTASE 1); FMN binding / oxidoreductase, acting on NADH or NADPH, quinone or similar compound as acceptor	21	21782	1	1
IPI00517088	CCH CCH (COPPER CHAPERONE); copper chaperone	21	12963	1	1
IPI00536297	PKP-BETA1 PKP-BETA1 (PLASTIDIC PYRUVATE KINASE BETA SUBUNIT 1); pyruvate kinase	21	63481	1	1
IPI00520365	MFP2 Peroxisomal fatty acid beta-oxidation multifunctional protein MFP2	21	78790	2	2
IPI00528215	WCRKC2 Thioredoxin-like 3-2, chloroplastic	21	21822	2	2
IPI00531379	RPOB DNA-directed RNA polymerase subunit beta	21	120983	1	1
IPI00530396	DGK5 diacylglycerol kinase, putative	21	57341	1	1
IPI00548427	FIB4 Probable plastid-lipid-associated protein 6, chloroplastic	21	30436	1	1
IPI00523435	BCA5 carbonic anhydrase family protein / carbonate dehydratase family protein	20	33380	1	1
IPI00525103	AT5G11490 Beta-adaptin-like protein A	20	93207	1	1
IPI00520856	AT3G53230 Cell division control protein 48 homolog D	20	90284	1	1
IPI00545380	AT2G44040 Dihydrodipicolinate reductase 1, chloroplastic	20	37526	1	1
IPI00527702	AT4G24830 Argininosuccinate synthase, chloroplastic	20	53812	1	1
IPI00525222	PSAK Photosystem I reaction center subunit psaK, chloroplastic	20	13198	1	1
IPI00543086	ALDH2C4 Aldehyde dehydrogenase family 2 member C4	20	54325	1	1
IPI00525357	AT5G44500 small nuclear ribonucleoprotein associated protein B, putative / snRNP-B, putative / Sm protein B, putative	20	26982	1	1
IPI00539203	AT5G65620 peptidase M3 family protein / thimet oligopeptidase family protein	20	88701	1	1
IPI00538236	GTA2 Putative transcription elongation factor SPT5 homolog 1	20	117070	1	1
IPI00520838	AT1G07660;AT3G45930;AT1G07820;AT5G59690;AT5G59970;AT3G46320;AT3G53730;HIS4 Histone H4	19	11402	1	1
IPI00518329	SFGH S-formylglutathione hydrolase	19	31635	1	1
IPI00527711	CARAB-AK-LYS Aspartokinase 2, chloroplastic	19	59567	2	2
IPI00518723	AT5G11340 GCN5-related N-acetyltransferase (GNAT) family protein	19	18541	1	1
IPI00522360	PRMT11 Protein arginine N-methyltransferase 1.1	19	43865	1	1
IPI00526124	AT5G51970 sorbitol dehydrogenase, putative / L-iditol 2-dehydrogenase, putative	19	39230	1	1
IPI00533462	CPSF73-I Cleavage and polyadenylation specificity factor subunit 3-I	19	77316	1	1
IPI00540937	AT5G47690 binding	19	181097	1	1
IPI00538368	AT4G39580 F-box/kelch-repeat protein At4g39580	19	42787	1	1
IPI00522326	AT2G05220 40S ribosomal protein S17-2	19	15941	1	1
IPI00527016	EIF4B2 eukaryotic translation initiation factor, putative	19	59289	3	2
IPI00534480	CARB CARB (CARBAMOYL PHOSPHATE SYNTHETASE B); ATP binding / carbamoyl-phosphate synthase/ catalytic	18	129874	1	1
IPI00524731	AT3G15290 3-hydroxybutyryl-CoA dehydrogenase, putative	18	31669	1	1
IPI00546886	PSAG Photosystem I reaction center subunit V, chloroplastic	18	17075	2	2
IPI00519252	ATMPK8 Mitogen-activated protein kinase 8	18	66190	1	1
IPI00526726	AT3G02560 40S ribosomal protein S7-2	18	22182	1	1
IPI00526866	AT2G47010 unknown protein	18	55015	1	1
IPI00533310	AT1G48830 40S ribosomal protein S7-1	18	21909	1	1
IPI00546280	GPX6 Probable phospholipid hydroperoxide glutathione peroxidase 6, mitochondrial	18	25568	1	1
IPI00524217	ANNAT4 Annexin D4	18	36199	1	1
IPI00539618	G6PD6 Glucose-6-phosphate 1-dehydrogenase, cytoplasmic isoform 2	18	59079	1	1
IPI00519047	CSP3 cold-shock DNA-binding family protein	18	29545	1	1
IPI00518308	AT5G02450 60S ribosomal protein L36-3	18	12182	1	1
IPI00540124	AT5G37030 tRNA-splicing endonuclease positive effector-related	17	72016	1	1
IPI00517821	SDH2-1 Succinate dehydrogenase [ubiquinone] iron-sulfur subunit 1, mitochondrial	17	31151	1	1
IPI00543625	COR47 Dehydrin COR47	17	29879	1	1
IPI00540014	CYP20-2 Peptidyl-prolyl cis-trans isomerase CYP20-2, chloroplastic	17	28288	1	1
IPI00542130	Putative uncharacterized protein	17	80852	1	1
IPI00519931	AT1G21770 unknown protein	17	12553	1	1
IPI00528981	AT1G12310 Probable calcium-binding protein CML13	17	16506	1	1
IPI00531204	AT1G78200 Probable protein phosphatase 2C 17	16	30835	1	1
IPI00529445	PIN1AT Peptidyl-prolyl cis-trans isomerase Pin1	16	13007	1	1
IPI00542591	TLP18.3 UPF0603 protein At1g54780, chloroplastic	16	31120	1	1
IPI00521398	BIGYIN BIGYIN; binding	16	18686	1	1
IPI00532109	PAB2 Polyadenylate-binding protein 2	16	68629	1	1
IPI00527727	ycf1;YCF1.2;YCF1.1 Putative membrane protein ycf1	16	213592	1	1
IPI00528982	AT5G25460 unknown protein	16	39953	1	1
IPI00527936	AT5G43745 phosphotransferase-related	16	92152	1	1
IPI00526898	AT1G14810 semialdehyde dehydrogenase family protein	16	40720	1	1
IPI00519016	PECT1 PECT1 (PHOSPHORYLETHANOLAMINE CYTIDYLYLTRANSFERASE 1); ethanolamine-phosphate cytidylyltransferase	16	46948	1	1
IPI00519913	AT4G39860 unknown protein	16	31930	1	1
IPI00536440	ACBP4 Isoform 2 of Acyl-CoA-binding domain-containing protein 4	15	73158	1	1
IPI00522176	AT1G63660 GMP synthase (glutamine-hydrolyzing), putative / glutamine amidotransferase, putative	15	59278	1	1
IPI00542625	AT4G28030 GCN5-related N-acetyltransferase (GNAT) family protein	15	30397	1	1
IPI00540333	GCN1 ABC transporter F family member 1	15	66843	1	1
IPI00518291	AT1G12230 transaldolase, putative	15	43967	1	1
IPI00547806	SCPL27 Serine carboxypeptidase-like 27	15	52108	1	1
IPI00522423	AT1G09130 ATP-dependent Clp protease proteolytic subunit-related protein 3, chloroplastic	15	36284	1	1
IPI00527335	LON2 Lon protease homolog 2, peroxisomal	15	97801	1	1
IPI00542378	AT4G26555 immunophilin / FKBP-type peptidyl-prolyl cis-trans isomerase family protein	15	22679	1	1
IPI00531057	AT3G53970 Probable proteasome inhibitor	15	32097	1	1
IPI00524485	CRU2 12S seed storage protein CRU3	15	50527	2	1
IPI00522535	EIF3C Eukaryotic translation initiation factor 3 subunit C	15	102884	1	1
IPI00532243	Putative uncharacterized protein T22K18.21	15	19445	2	2
IPI00533848	AT4G28300 Predicted proline-rich protein	14	55540	1	1
IPI00545733	WCRKC1 Thioredoxin-like 3-1, chloroplastic	14	24501	1	1
IPI00529128	PANK2 Pantothenate kinase 2	14	99577	1	1
IPI00542869	PDIL5-1 Protein disulfide-isomerase 5-1	14	16554	1	1
IPI00530283	MVA1 Isoform 2 of Hydroxymethylglutaryl-CoA synthase	14	45177	1	1
IPI00531020	AT5G10560 Probable beta-D-xylosidase 6	14	87130	1	1
IPI00536187	AT5G10160 beta-hydroxyacyl-ACP dehydratase, putative	14	24108	1	1
IPI00548621	PDX2 Pyridoxal biosynthesis protein PDX2	14	27421	1	1
IPI00516909	Tropinone reductase homologue (Fragment)	14	11882	1	1
IPI00546302	AT3G54400 aspartyl protease family protein	13	45446	1	1
IPI00531937	TED4 Isoform 1 of Heme oxygenase 1, chloroplastic	13	32671	1	1
