# Supplementary material for: Calcium-activated 14-3-3 proteins as a molecular switch in salt stress tolerance
Source: Nat Commun. 2019 Mar 13;10:1199. doi: 10.1038/s41467-019-09181-2 (PMC6416337; doi:10.1038/s41467-019-09181-2)
Supplement: Supplementary file 6 — Source Data [file 41467_2019_9181_MOESM6_ESM.xlsx]

## Sheet: Figure 1c
Figure 1c	In vitro kinase assay

## Sheet: Figure 1d
Figure 1d	In vitro kinase assay

## Sheet: Figure 2a
Figure 2a	pull-down

## Sheet: Figure 2b
Figure 2b	Co-IP

## Sheet: Figure 2e
Figure 2e	In vivo kinase assay

## Sheet: Figure 2f
Figure 2f	In vivo kinase assay

## Sheet: Figure 2g
Figure 2g	anti-P-SCaBP8

## Sheet: Figure 2h
Figure 2h	anti-P-SCaBP8

## Sheet: Figure 3b
Figure 3b	root length
			MS /cm			75 mM NaCl /cm	75 mM NaCl	75 mM NaCl	100 mM NaCl /cm
			BigM	pks5-3	pks5-4	BigM	pks5-3	pks5-4	BigM	pks5-3	pks5-4
			8	7.6	6.8	6.2	5.1	4	5.8	4.5	2.3
			6.5	8.2	7.3	6	5	3.5	6	4.2	2.5
			8.1	7.9	7.4	6.3	5.2	3.8	5.7	5	2.7
			7.7	6.9	6.7	6.1	4.9	3.2	6.2	4.3	2
			8.2	7.5	6.5	5.9	4.5	2.9	4.5	3.9	3
			7.7	7.8	7.3	6	4.3	3	4.7	3	3
			8.8	7.6	7.8	6.3	4.6	3.2	5	4.2	2.9
			7.5	7	7.9	5.7	4.9	3.4	5.1	4.3	2.7
			7.9	7.6	8	5.9	5.2	3.3	6.5	4.5	2.3
			8.2	7.3	7.7	6.3	4.9	3.5	6	4.6	2
			7.5	7.9	8.1	6.3	5.3	3.7	5.9	5	2.2
			7.6	8.2	7.5	5.7	4.6	3	5.5	4	2

## Sheet: Figure 3c
Figure 3c	Na+ flux
		time	BigM-1	BigM-2	BigM-3	BigM-4	BigM-5	pks5-3-1	pks5-3-2	pks5-3-3	pks5-3-4	pks5-3-5	pks5-4-1	pks5-4-2	pks5-4-3	pks5-4-4	pks5-4-5
		6	2001.47	2562.03	1846.83	1881.53	2053.01	490.153	1247.36	987.24	747.401	426.656	828.659	537.077	985.57	989.882	888.75
		18	2123.96	2332.15	2081.92	2359.12	1658.52	648.303	606.556	1207.79	1133.4	558.302	743.735	490.526	859.888	616.591	652.624
		30	2529.23	1844.26	2726.03	2212.78	1653.15	614.143	1100.02	1454.82	1296.34	700.973	731.973	597.05	939.189	737.08	671.345
		42	2495.22	1885.47	2111.18	2355.44	2179.29	587.265	1004.25	1210.94	1087.91	798.879	938.472	808.705	698.196	578.681	477.126
		54	2846.44	1663.86	2656.47	2187.28	2020.21	443.346	923.989	899.75	1288.31	670.189	920.763	615.393	904.366	801.156	658.88
		66	2647.84	1742.86	1651.78	2389.01	1553.89	465.363	1012.29	1053.97	1085.68	607.673	919.807	701.392	840.78	683.196	729.047
		78	2359.12	2085.76	2138.14	2135.98	1514.94	386.485	970.986	1054.9	693.576	467.361	911.396	695.408	680.634	657.394	577.083
		90	2704.84	2001.53	2245.15	2452.3	2171.94	813.359	738.146	1166.41	1263.85	791.794	804.518	706.178	832.667	714.925	483.068
		102	2212.78	2398.14	2266.2	2489.79	1944.15	808.529	967.02	1364.23	987.044	573.782	921.028	892.644	776.171	843.084	410.187
		114	2355.44	2317.04	2163.12	2275.84	1970.3	621.399	1229.29	857.428	845.116	449.78	650.332	795.964	791.385	652.742	444.556
		126	2187.28	1730.12	1695.72	2404.19	1797.4	988.572	1231.39	971.765	786.343	653.267	612.458	881.328	846.701	414.831	522.722
		138	2389.01	2000.24	1622.74	2193.81	1598.54	598.249	957.666	1168.18	635.338	669.254	922.28	570.425	877.928	628.102	451.313
		150	2135.98	1606.44	1693.15	2463.97	1782.39	547.225	724.121	685.031	749.538	477.495	972.141	602.095	855.934	724.331	671.393
		162	2452.3	2145.24	2860	2450.98	1793.05	828.066	615.421	905.802	1249.55	532.273	984.978	883.305	819.81	729.858	424.788
		174	2935.75	2209.78	2420.46	2097.06	1739.85	728.435	1367.53	789.988	1277.76	594.364	787.017	973.444	859.138	401.384	431.344
		186	2365.5	1825.32	2649.34	1751.68	1540.2	524.023	675.94	871.391	958.51	629.319	970.168	607.577	782.821	765.355	503.839
		198	2263.15	1630.37	1892.16	1852.49	1581.74	808.11	971.537	549.516	660.353	641.403	870.719	973.726	674.486	435.593	446.957
		210	2404.19	1959.12	1843.12	1901.31	1526.04	891.644	788.776	972.522	1071.66	558.664	821.466	610.226	720.069	529.704	526.491
		222	2193.81	2034.8	1830.69	2190.38	1642.09	704.312	567.39	1325.96	1009.16	563.401	908.5	843.666	484.139	602.499	432.261
		234	2907.15	2094.21	2795.2	2032.49	1625.51	982.355	833.555	852.249	541.222	517.335	693.335	985.89	553.886	653.75	579.808
		246	2463.97	1657.46	2639.08	2087.44	1608.77	963.204	562.807	1219.92	1116.74	773.523	835.178	834.294	449.249	376.507	468.227
		258	2533.4	1885.78	2432.29	2022.77	1639.54	775.965	1464.38	682.402	727.318	432.925	825.289	559.947	569.385	462.638	403.145
		270	2653.46	2239.44	1716.41	2447.7	2027.95	420.491	827.868	873.554	920.049	553.841	582.861	776.149	629.102	424.165	513.669
		282	2233.95	1904.37	1676.91	2316.86	2096.14	984.1	609.389	636.834	830.564	608.887	585.887	516.83	630.117	364.73	502.152
		294	2832.77	2645.99	2176.87	2481.1	1926.37	703.023	641.627	556.09	537.204	566.956	591.437	682.961	652.871	360.485	448.01

[truncated: 44 more sheets: Figure 3d, Figure 3f, Figure 3g, Figure 3h, Figure 4a, Figure 4c, Figure 4e, Figure 5a, Figure 5b, Figure 5c, Figure 6b, Figure 6c, Figure 6e, Figure 6f, Figure 7a-1, Figure 7a-2, Figure 7a-3, Figure 7b, Figure 7c, Figure 7d-1 …]
